# Supplementary material for: Predicted distribution of the glass sponge Vazella pourtalesi on the Scotian Shelf and its persistence in the face of climatic variability
Source: PLoS One. 2018 Oct 24;13(10):e0205505. doi: 10.1371/journal.pone.0205505 (PMC6200246; doi:10.1371/journal.pone.0205505)
Supplement: S1 Table — Data source are DFO's multispecies trawl survey, DFO optical surveys, and commercial catch data from the Fisheries Observer Program (FOP). Note that records from the FOP program do not have a unique trip identifier. (XLSX) [file pone.0205505.s001.xlsx]

## Sheet: S1 Table_Vazella Response Data
Grid Cell Number over Spatial Extent	Mission ID (VesselYearID)	Latitude (Decimal Degrees)	Longitude (Decimal Degrees)	Presence (1) Absence (0)	Data Source
77978	TEL2016002	41.8878	-65.809	1	Trawl Survey
37687	NED2017020	41.2635	-66.3017	0	Trawl Survey
39188	NED2012022	41.2823	-66.206	0	Trawl Survey
39923	NED2016016	41.2997	-66.3963	0	Trawl Survey
39929	NED2011025	41.2943	-66.3177	0	Trawl Survey
41442	NED2017020	41.3212	-66.2435	0	Trawl Survey
42195	TEL2016002	41.3327	-66.3025	0	Trawl Survey
44475	NED2016016	41.3675	-66.4215	0	Trawl Survey
44477	NED2015002	41.3757	-66.4065	0	Trawl Survey
46034	NED2011025	41.3973	-66.1647	0	Trawl Survey
46036	NED2013022	41.3977	-66.1377	0	Trawl Survey
46806	NED2015002	41.4148	-66.18	0	Trawl Survey
47587	TEL2016002	41.426	-66.1205	0	Trawl Survey
47588	NED2011025	41.4163	-66.0978	0	Trawl Survey
48363	NED2012022	41.4333	-66.1455	0	Trawl Survey
49112	TEL2016002	41.4453	-66.5378	0	Trawl Survey
50701	NED2014002	41.4673	-66.2795	0	Trawl Survey
50710	NED2011025	41.4735	-66.1637	0	Trawl Survey
51478	TEL2016002	41.486	-66.4103	0	Trawl Survey
51491	NED2017020	41.4798	-66.2505	0	Trawl Survey
52278	TEL2016002	41.4962	-66.2918	0	Trawl Survey
52297	NED2017020	41.49	-66.0597	0	Trawl Survey
53082	NED2013022	41.5127	-66.1492	0	Trawl Survey
54678	NED2016016	41.5332	-66.11	0	Trawl Survey
54684	NED2017020	41.5353	-66.0353	0	Trawl Survey
55466	NED2015002	41.5458	-66.2627	0	Trawl Survey
55487	TEL2016002	41.5467	-66.0068	0	Trawl Survey
56248	NED2016016	41.5638	-66.5127	0	Trawl Survey
56284	NED2014002	41.5542	-66.0702	0	Trawl Survey
56290	NED2013022	41.5572	-65.9877	0	Trawl Survey
57044	NED2014002	41.5758	-66.6163	0	Trawl Survey
57046	NED2017020	41.5653	-66.5923	0	Trawl Survey
57062	TEL2016002	41.5735	-66.3848	0	Trawl Survey
57081	NED2012022	41.5725	-66.1535	0	Trawl Survey
58674	NED2015002	41.5992	-66.4527	0	Trawl Survey
59480	TEL2016002	41.6075	-66.5303	0	Trawl Survey
59496	NED2015002	41.6118	-66.3222	0	Trawl Survey
61141	TEL2016002	41.632	-66.162	0	Trawl Survey
62799	NED2014002	41.6587	-65.939	0	Trawl Survey
65217	NED2014002	41.6962	-66.6907	0	Trawl Survey
65233	NED2015002	41.6927	-66.4937	0	Trawl Survey
65246	NED2014002	41.6902	-66.3258	0	Trawl Survey
65280	NED2015002	41.699	-65.9042	0	Trawl Survey
66883	NED2014002	41.7182	-66.661	0	Trawl Survey
66937	TEL2016002	41.7155	-65.9912	0	Trawl Survey
67755	NED2016016	41.7303	-66.1987	0	Trawl Survey
67758	TEL2016002	41.734	-66.1597	0	Trawl Survey
67761	NED2014002	41.7295	-66.1245	0	Trawl Survey
68590	TEL2016002	41.7428	-66.229	0	Trawl Survey
69390	NED2016016	41.7577	-66.7122	0	Trawl Survey
69427	NED2015002	41.754	-66.2547	0	Trawl Survey
69428	NED2014002	41.7545	-66.2358	0	Trawl Survey
69463	NED2012022	41.7557	-65.8008	0	Trawl Survey
70240	NED2014002	41.7712	-66.6205	0	Trawl Survey
70304	NED2011025	41.7712	-65.8152	0	Trawl Survey
71070	TEL2016002	41.7863	-66.7863	0	Trawl Survey
71122	NED2015002	41.7785	-66.1365	0	Trawl Survey
71924	NED2014002	41.7898	-66.6892	0	Trawl Survey
71927	NED2017020	41.7898	-66.6583	0	Trawl Survey
71930	NED2015002	41.7982	-66.6117	0	Trawl Survey
71970	NED2017020	41.8005	-66.121	0	Trawl Survey
71976	NED2015002	41.7942	-66.0453	0	Trawl Survey
72787	NED2015002	41.8023	-66.512	0	Trawl Survey
72827	NED2013022	41.807	-66.0135	0	Trawl Survey
73623	NED2014002	41.8197	-66.6868	0	Trawl Survey
73642	NED2017020	41.8242	-66.4582	0	Trawl Survey
73699	NED2014002	41.8218	-65.7455	0	Trawl Survey
74490	TEL2016002	41.827	-66.4983	0	Trawl Survey
75389	NED2017020	41.8482	-65.9493	0	Trawl Survey
76182	NED2014002	41.8547	-66.7523	0	Trawl Survey
76189	TEL2016002	41.8632	-66.659	0	Trawl Survey
76193	NED2014002	41.8535	-66.6137	0	Trawl Survey
76238	NED2014002	41.8535	-66.048	0	Trawl Survey
76241	NED2013022	41.852	-66.0197	0	Trawl Survey
76256	NED2012022	41.8605	-65.8293	0	Trawl Survey
77073	NED2015002	41.8675	-66.3558	0	Trawl Survey
77115	NED2015002	41.8747	-65.8353	0	Trawl Survey
77116	NED2014002	41.8665	-65.8195	0	Trawl Survey
77920	NED2017020	41.8862	-66.5225	0	Trawl Survey
77930	TEL2016002	41.8777	-66.3968	0	Trawl Survey
77968	NED2016016	41.8868	-65.9292	0	Trawl Survey
78754	NED2015002	41.8955	-66.8967	0	Trawl Survey
78824	NED2016016	41.8967	-66.0253	0	Trawl Survey
79618	TEL2016002	41.9077	-66.9187	0	Trawl Survey
79622	NED2014002	41.9087	-66.8642	0	Trawl Survey
79656	NED2014002	41.9038	-66.4345	0	Trawl Survey
80499	NED2015002	41.9152	-66.7438	0	Trawl Survey
80502	NED2017020	41.9143	-66.696	0	Trawl Survey
80547	NED2016016	41.9147	-66.1448	0	Trawl Survey
80560	NED2011025	41.9197	-65.975	0	Trawl Survey
81448	TEL2016002	41.9333	-65.7458	0	Trawl Survey
82301	NED2013022	41.9502	-65.9637	0	Trawl Survey
82302	NED2014002	41.9477	-65.9528	0	Trawl Survey
83106	NED2016016	41.9528	-66.82	0	Trawl Survey
83109	TEL2016002	41.9588	-66.781	0	Trawl Survey
83112	NED2015002	41.9548	-66.745	0	Trawl Survey
83114	TEL2016002	41.9513	-66.7112	0	Trawl Survey
83124	TEL2016002	41.9512	-66.5838	0	Trawl Survey
83141	NED2016016	41.952	-66.3823	0	Trawl Survey
83168	TEL2016002	41.9597	-66.0383	0	Trawl Survey
83182	NED2011025	41.9612	-65.8673	0	Trawl Survey
84015	TEL2016002	41.975	-66.4005	0	Trawl Survey
84031	NED2017020	41.9735	-66.2047	0	Trawl Survey
84046	NED2015002	41.9747	-66.0132	0	Trawl Survey
84894	NED2015002	41.9857	-66.3898	0	Trawl Survey
84911	TEL2016002	41.9813	-66.176	0	Trawl Survey
84946	NED2015002	41.9778	-65.7463	1	Trawl Survey
85756	TEL2016002	41.9948	-66.618	0	Trawl Survey
85787	TEL2016002	41.9912	-66.2242	0	Trawl Survey
85814	TEL2016002	41.9967	-65.8898	0	Trawl Survey
85818	NED2014002	41.9902	-65.8387	0	Trawl Survey
86621	NED2015002	42.0132	-66.8118	0	Trawl Survey
86665	NED2014002	42.0125	-66.2653	0	Trawl Survey
87507	NED2014002	42.016	-66.7722	0	Trawl Survey
87515	NED2014002	42.0235	-66.682	0	Trawl Survey
87525	NED2017020	42.0228	-66.5468	0	Trawl Survey
87535	NED2016016	42.017	-66.4273	0	Trawl Survey
87551	NED2014002	42.0187	-66.233	0	Trawl Survey
88402	NED2015002	42.0268	-66.6463	0	Trawl Survey
88411	NED2014002	42.0268	-66.5422	0	Trawl Survey
88428	NED2015002	42.0275	-66.3293	0	Trawl Survey
88430	NED2014002	42.0322	-66.2995	0	Trawl Survey
88454	NED2015002	42.0268	-66.002	0	Trawl Survey
89259	NED2015002	42.0413	-67.028	0	Trawl Survey
89304	TEL2016002	42.0468	-66.4622	0	Trawl Survey
90147	NED2015002	42.0577	-67.0352	0	Trawl Survey
90186	NED2015002	42.0513	-66.5513	0	Trawl Survey
90189	TEL2016002	42.0575	-66.5123	0	Trawl Survey
91053	TEL2016002	42.0692	-66.8557	0	Trawl Survey
91099	NED2016016	42.0703	-66.2733	0	Trawl Survey
91100	NED2014002	42.0737	-66.2673	0	Trawl Survey
91933	TEL2016002	42.0795	-67.0253	0	Trawl Survey
91935	NED2014002	42.0818	-67.0063	0	Trawl Survey
91961	NED2015002	42.0765	-66.6765	0	Trawl Survey
91972	NED2014002	42.0772	-66.5392	0	Trawl Survey
92002	NED2016016	42.0873	-66.1658	0	Trawl Survey
92825	NED2014002	42.0915	-67.0692	0	Trawl Survey
92877	NED2015002	42.0892	-66.4133	0	Trawl Survey
92889	NED2015002	42.0905	-66.2705	0	Trawl Survey
93724	NED2014002	42.1117	-67.0372	0	Trawl Survey
93792	NED2011025	42.1103	-66.1892	0	Trawl Survey
94627	NED2017020	42.114	-66.9865	0	Trawl Survey
94641	NED2014002	42.119	-66.814	0	Trawl Survey
94668	TEL2016002	42.1232	-66.4772	0	Trawl Survey
95535	NED2016016	42.1367	-66.9003	0	Trawl Survey
95635	TEL2007745	42.1348	-65.6605	1	Trawl Survey
95648	NED2011025	42.1315	-65.4892	0	Trawl Survey
96423	TEL2016002	42.1477	-67.0882	0	Trawl Survey
96447	NED2016016	42.1445	-66.7917	0	Trawl Survey
96456	NED2016016	42.1473	-66.6808	0	Trawl Survey
96497	NED2016016	42.1463	-66.1703	0	Trawl Survey
96507	NED2012022	42.1463	-66.0425	0	Trawl Survey
97331	NED2015002	42.1555	-67.046	0	Trawl Survey
97345	NED2015017	42.1583	-66.877	0	Trawl Survey
97355	NED2015017	42.1535	-66.7517	0	Trawl Survey
97363	NED2013022	42.1538	-66.65	0	Trawl Survey
97375	NED2017020	42.1595	-66.4972	0	Trawl Survey
98262	NED2011025	42.1712	-66.756	0	Trawl Survey
98265	NED2012022	42.1687	-66.7185	0	Trawl Survey
98271	NED2013022	42.1688	-66.6385	1	Trawl Survey
98293	NED2017020	42.1685	-66.3655	0	Trawl Survey
99140	NED2017020	42.1763	-67.1308	0	Trawl Survey
99247	NED2011025	42.1835	-65.7872	0	Trawl Survey
99275	TEM2008830	42.1843	-65.4405	0	Trawl Survey
100993	TEL2016002	42.2022	-66.7417	0	Trawl Survey
101015	NED2011025	42.2117	-66.464	0	Trawl Survey
101040	NED2015002	42.2113	-66.1557	0	Trawl Survey
101043	NED2015017	42.2095	-66.111	0	Trawl Survey
101045	NED2014002	42.2127	-66.0862	1	Trawl Survey
101046	NED2016016	42.2123	-66.0817	0	Trawl Survey
101047	TEL2016002	42.2015	-66.0675	1	Trawl Survey
101892	TEL2016002	42.2188	-66.9305	0	Trawl Survey
101928	NED2014002	42.2207	-66.4783	0	Trawl Survey
101941	NED2013022	42.2175	-66.3192	0	Trawl Survey
101945	NED2011025	42.2197	-66.2713	0	Trawl Survey
101965	NED2015002	42.2193	-66.0152	1	Trawl Survey
102026	NED2011025	42.2173	-65.2503	0	Trawl Survey
102813	NED2015002	42.2332	-66.8667	0	Trawl Survey
102815	NED2012022	42.2285	-66.8448	0	Trawl Survey
102849	NED2012022	42.2295	-66.4147	0	Trawl Survey
103707	NED2015002	42.242	-67.1535	0	Trawl Survey
103710	NED2011025	42.2485	-67.1077	0	Trawl Survey
103853	NED2010027	42.2378	-65.3327	0	Trawl Survey
104630	NED2014002	42.2532	-67.1057	0	Trawl Survey
104707	NED2013022	42.2558	-66.1348	1	Trawl Survey
104741	NED2012022	42.2618	-65.72	0	Trawl Survey
104744	NED2016016	42.2533	-65.674	0	Trawl Survey
104764	TEL2007745	42.2588	-65.4283	0	Trawl Survey
105602	NED2015017	42.2713	-66.4608	0	Trawl Survey
105616	NED2017020	42.2717	-66.2957	0	Trawl Survey
105649	NED2017020	42.2702	-65.8807	1	Trawl Survey
105673	TEL2016003	42.2642	-65.5817	0	Trawl Survey
105689	NED2017020	42.2628	-65.3748	0	Trawl Survey
105695	NED2016016	42.2635	-65.3105	0	Trawl Survey
106468	NED2017020	42.2815	-67.1648	0	Trawl Survey
106540	NED2011025	42.286	-66.26	0	Trawl Survey
106593	NED2009027	42.2827	-65.5987	0	Trawl Survey
107395	NED2012022	42.2878	-67.1243	0	Trawl Survey
107412	NED2014018	42.2942	-66.9145	0	Trawl Survey
107413	NED2015017	42.292	-66.8993	0	Trawl Survey
107431	NED2016016	42.2983	-66.6768	0	Trawl Survey
107535	NED2015017	42.2963	-65.3852	0	Trawl Survey
108344	NED2016016	42.3015	-66.8427	0	Trawl Survey
108468	NED2015017	42.3055	-65.2907	0	Trawl Survey
109263	NED2012022	42.322	-66.949	0	Trawl Survey
109267	NED2010027	42.3225	-66.9015	0	Trawl Survey
109301	TEL2016002	42.3207	-66.4777	0	Trawl Survey
109382	NED2011025	42.315	-65.4723	0	Trawl Survey
109400	NED2017020	42.3198	-65.2457	0	Trawl Survey
109412	NED2009027	42.3177	-65.098	0	Trawl Survey
110168	NED2013022	42.3262	-67.263	0	Trawl Survey
110201	NED2017020	42.3283	-66.8563	1	Trawl Survey
110207	NED2014102	42.3348	-66.772	0	Trawl Survey
110282	NED2013028	42.3352	-65.8392	0	Trawl Survey
110291	NED2009027	42.3373	-65.7357	0	Trawl Survey
111099	NED2009027	42.3437	-67.2693	0	Trawl Survey
111104	NED2017020	42.3378	-67.216	0	Trawl Survey
111115	NED2009027	42.3448	-67.073	0	Trawl Survey
111128	NED2013022	42.3425	-66.918	0	Trawl Survey
111139	NED2014101	42.346	-66.7815	0	Trawl Survey
111213	NED2013022	42.3433	-65.849	0	Trawl Survey
111214	NED2013028	42.3455	-65.8432	0	Trawl Survey
111230	NED2010027	42.3447	-65.6458	0	Trawl Survey
111242	NED2010027	42.342	-65.4903	0	Trawl Survey
112049	NED2014018	42.3587	-67.074	0	Trawl Survey
112059	NED2011025	42.3522	-66.9533	0	Trawl Survey
112070	NED2016016	42.3535	-66.8153	0	Trawl Survey
112085	TEM2008830	42.351	-66.6212	0	Trawl Survey
112096	NED2014018	42.3608	-66.495	0	Trawl Survey
112137	NED2015017	42.3598	-65.9727	1	Trawl Survey
112181	NED2014018	42.362	-65.4257	0	Trawl Survey
113031	NED2014018	42.3703	-66.4817	0	Trawl Survey
113123	NED2012022	42.3723	-65.3357	0	Trawl Survey
113229	NED2010027	42.3745	-64.0082	0	Trawl Survey
113919	TEL2007745	42.3872	-67.0785	0	Trawl Survey
113928	TEL2016003	42.3865	-66.9698	0	Trawl Survey
113977	NED2010027	42.3797	-66.3522	0	Trawl Survey
113988	NED2015017	42.3808	-66.2183	0	Trawl Survey
114043	NED2017020	42.3793	-65.5337	0	Trawl Survey
114076	NED2010027	42.3842	-65.1192	0	Trawl Survey
114853	TEM2008830	42.3983	-67.1247	0	Trawl Survey
114917	NED2016016	42.3955	-66.3267	1	Trawl Survey
114975	TEM2008830	42.3967	-65.6058	0	Trawl Survey
115003	NED2014018	42.3927	-65.2573	0	Trawl Survey
115028	NED2011025	42.3955	-64.9498	0	Trawl Survey
115805	NED2015017	42.4063	-66.9772	0	Trawl Survey
115900	NED2016016	42.4048	-65.7908	0	Trawl Survey
115904	NED2011025	42.402	-65.7477	0	Trawl Survey
115945	TEL2007745	42.4108	-65.2303	0	Trawl Survey
116718	NED2010027	42.4125	-67.3335	0	Trawl Survey
116791	TEL2016003	42.4182	-66.4318	0	Trawl Survey
116797	NED2011025	42.4217	-66.3475	0	Trawl Survey
116829	NED2016016	42.4172	-65.9513	0	Trawl Survey
116845	NED2014018	42.4163	-65.7577	0	Trawl Survey
116869	NED2013028	42.42	-65.4538	0	Trawl Survey
116875	TEL2016003	42.4168	-65.375	0	Trawl Survey
116887	NED2016016	42.4237	-65.2287	0	Trawl Survey
116901	TEM2008830	42.4192	-65.0605	0	Trawl Survey
117770	NED2012022	42.4305	-65.988	0	Trawl Survey
117773	NED2013028	42.4302	-65.9483	0	Trawl Survey
117774	NED2013028	42.4308	-65.9423	0	Trawl Survey
117802	NED2010027	42.4315	-65.5933	0	Trawl Survey
117804	TEL2007745	42.4297	-65.5725	0	Trawl Survey
117811	NED2013028	42.4325	-65.4833	0	Trawl Survey
117812	NED2013022	42.4332	-65.4723	0	Trawl Survey
117813	NED2017020	42.4253	-65.4557	0	Trawl Survey
118664	TEL2007745	42.446	-66.6228	0	Trawl Survey
118729	TEL2016003	42.4393	-65.8138	0	Trawl Survey
118795	TEL2007745	42.4477	-64.994	0	Trawl Survey
119717	NED2014101	42.4547	-65.3013	0	Trawl Survey
120497	TEL2016003	42.4648	-67.3995	0	Trawl Survey
120523	TEL2016003	42.4632	-67.071	0	Trawl Survey
120544	NED2012022	42.4723	-66.8125	0	Trawl Survey
120556	NED2013028	42.463	-66.6647	0	Trawl Survey
120558	NED2013028	42.4683	-66.6412	0	Trawl Survey
120599	TEM2008830	42.463	-66.1237	0	Trawl Survey
120613	NED2011025	42.4703	-65.9488	0	Trawl Survey
120632	NED2010027	42.4723	-65.7138	0	Trawl Survey
120633	NED2012022	42.4653	-65.706	0	Trawl Survey
120636	NED2015017	42.4735	-65.6615	0	Trawl Survey
120662	TEL2007745	42.4708	-65.3428	0	Trawl Survey
120665	TEM2008830	42.4723	-65.3035	0	Trawl Survey
120768	NED2010027	42.4682	-64.027	0	Trawl Survey
121465	NED2016016	42.4853	-67.179	0	Trawl Survey
121562	NED2012022	42.4753	-65.9718	0	Trawl Survey
121580	TEL2016003	42.4842	-65.7463	0	Trawl Survey
121583	NED2013028	42.4838	-65.7042	0	Trawl Survey
121584	NED2013022	42.4773	-65.6982	0	Trawl Survey
121613	NED2016016	42.483	-65.331	0	Trawl Survey
121649	NED2012022	42.4835	-64.8803	0	Trawl Survey
121660	NED2015017	42.4807	-64.7452	0	Trawl Survey
121668	NED2010027	42.4862	-64.6505	0	Trawl Survey
122420	NED2015017	42.4923	-67.1358	0	Trawl Survey
122531	NED2013028	42.4942	-65.7598	0	Trawl Survey
122538	TEM2008830	42.4918	-65.67	0	Trawl Survey
122595	NED2009027	42.491	-64.9517	0	Trawl Survey
122606	TEL2016003	42.497	-64.822	0	Trawl Survey
123429	NED2013028	42.5097	-66.4373	0	Trawl Survey
123439	NED2014018	42.5077	-66.3102	0	Trawl Survey
123468	NED2014018	42.5105	-65.9558	0	Trawl Survey
123494	NED2011025	42.5083	-65.6253	0	Trawl Survey
123531	NED2013028	42.509	-65.1687	0	Trawl Survey
123553	NED2014018	42.5023	-64.8992	0	Trawl Survey
124310	NED2014018	42.5218	-67.369	0	Trawl Survey
124329	NED2011025	42.5208	-67.1243	0	Trawl Survey
124361	NED2014018	42.5203	-66.729	0	Trawl Survey
124370	NED2012022	42.513	-66.6133	1	Trawl Survey
124373	NED2014101	42.522	-66.581	0	Trawl Survey
124385	NED2013028	42.5172	-66.4257	0	Trawl Survey
124422	NED2013022	42.5152	-65.9682	0	Trawl Survey
124431	TEL2016003	42.5133	-65.856	0	Trawl Survey
124437	NED2014018	42.5142	-65.785	0	Trawl Survey
124442	NED2017020	42.5237	-65.7115	0	Trawl Survey
124450	NED2014101	42.5143	-65.6225	0	Trawl Survey
124486	NED2013028	42.519	-65.1672	0	Trawl Survey
124487	NED2013022	42.5147	-65.1547	0	Trawl Survey
125277	NED2011025	42.526	-67.232	0	Trawl Survey
125332	NED2014102	42.527	-66.5585	0	Trawl Survey
125390	NED2010027	42.5335	-65.8268	0	Trawl Survey
125419	NED2011025	42.5253	-65.4618	0	Trawl Survey
125458	NED2017020	42.537	-64.9837	0	Trawl Survey
125492	TEL2016003	42.5265	-64.5558	0	Trawl Survey
125493	NED2014018	42.537	-64.5415	0	Trawl Survey
125495	NED2014018	42.5255	-64.5253	0	Trawl Survey
125602	NED2010027	42.5292	-63.184	0	Trawl Survey
126313	NED2010027	42.5478	-66.2653	0	Trawl Survey
126354	NED2017020	42.5405	-65.7585	0	Trawl Survey
126357	NED2013028	42.5463	-65.7168	0	Trawl Survey
126379	NED2012022	42.5407	-65.4457	0	Trawl Survey
126419	NED2016016	42.5423	-64.9488	0	Trawl Survey
126504	NED2017020	42.5477	-63.8792	0	Trawl Survey
127243	NED2013028	42.5615	-66.6288	0	Trawl Survey
127244	NED2013022	42.5582	-66.6208	0	Trawl Survey
127294	TEL2007745	42.5603	-65.9938	0	Trawl Survey
127306	NED2012022	42.5545	-65.8435	0	Trawl Survey
127314	NED2013022	42.5547	-65.7378	0	Trawl Survey
127316	NED2013028	42.5505	-65.7162	0	Trawl Survey
127322	NED2009027	42.55	-65.6478	0	Trawl Survey
127326	TEM2008830	42.5568	-65.5888	0	Trawl Survey
127345	NED2015017	42.554	-65.3612	0	Trawl Survey
127518	NED2010027	42.5523	-63.1947	0	Trawl Survey
128137	NED2013022	42.5725	-67.4655	0	Trawl Survey
128145	TEM2008830	42.5687	-67.3637	0	Trawl Survey
128162	NED2016016	42.5722	-67.152	0	Trawl Survey
128238	NED2013022	42.5713	-66.208	0	Trawl Survey
128254	NED2013028	42.5655	-66.0047	0	Trawl Survey
128255	NED2013028	42.5643	-65.9945	0	Trawl Survey
128271	NED2013022	42.5663	-65.7882	0	Trawl Survey
128283	NED2013022	42.5625	-65.646	0	Trawl Survey
128356	NED2013022	42.5713	-64.7262	0	Trawl Survey
128361	NED2012022	42.5673	-64.6715	0	Trawl Survey
128374	NED2017020	42.5642	-64.5087	0	Trawl Survey
129153	NED2011025	42.5785	-66.8008	0	Trawl Survey
129188	TEL2016003	42.5792	-66.3642	0	Trawl Survey
129200	NED2014018	42.5858	-66.2147	0	Trawl Survey
129225	NED2016016	42.5815	-65.9003	0	Trawl Survey
129240	TEM2008830	42.5857	-65.7138	0	Trawl Survey
129243	TEL2007745	42.5752	-65.6812	0	Trawl Survey
129248	NED2016016	42.5792	-65.6193	0	Trawl Survey
129255	NED2010027	42.5802	-65.5302	0	Trawl Survey
129331	NED2016016	42.5813	-64.5792	0	Trawl Survey
130063	NED2010027	42.5935	-67.4735	0	Trawl Survey
130119	NED2015017	42.5897	-66.7717	0	Trawl Survey
130127	NED2009027	42.5888	-66.6787	0	Trawl Survey
130166	NED2016016	42.5912	-66.195	0	Trawl Survey
130172	NED2011025	42.5967	-66.1145	0	Trawl Survey
130210	NED2015017	42.5917	-65.638	0	Trawl Survey
130211	NED2009027	42.5878	-65.6253	0	Trawl Survey
130212	NED2013022	42.5888	-65.6125	0	Trawl Survey
130303	NED2012022	42.5923	-64.4792	0	Trawl Survey
131037	NED2017020	42.6063	-67.3665	0	Trawl Survey
131051	TEL2007745	42.6065	-67.1902	0	Trawl Survey
131067	NED2017020	42.6033	-66.9875	0	Trawl Survey
131106	NED2009027	42.6	-66.4967	0	Trawl Survey
131112	NED2017020	42.6028	-66.4252	0	Trawl Survey
131125	NED2013028	42.601	-66.264	0	Trawl Survey
131129	NED2009027	42.6088	-66.2143	0	Trawl Survey
131134	TEL2007745	42.6083	-66.1498	0	Trawl Survey
131144	NED2017020	42.6113	-66.0275	0	Trawl Survey
131146	NED2014101	42.6037	-66.0028	0	Trawl Survey
131160	NED2013022	42.606	-65.8255	0	Trawl Survey
131187	NED2015017	42.6073	-65.4958	0	Trawl Survey
131207	NED2014018	42.6107	-65.2383	0	Trawl Survey
131216	TEL2007745	42.6112	-65.13	0	Trawl Survey
131256	TEM2008830	42.6027	-64.6305	0	Trawl Survey
131310	NED2010027	42.6043	-63.954	0	Trawl Survey
132015	NED2009027	42.6163	-67.2293	0	Trawl Survey
132038	NED2013028	42.6197	-66.9345	0	Trawl Survey
132078	NED2013022	42.6193	-66.4368	0	Trawl Survey
132093	NED2010027	42.6213	-66.2532	0	Trawl Survey
132135	NED2017020	42.613	-65.7312	0	Trawl Survey
132138	NED2014018	42.6168	-65.6883	0	Trawl Survey
132162	TEM2008830	42.6182	-65.3937	0	Trawl Survey
132167	TEL2007745	42.6212	-65.3263	0	Trawl Survey
132274	NED2011025	42.616	-64.0007	0	Trawl Survey
132372	NED2010027	42.6135	-62.78	0	Trawl Survey
133006	NED2013028	42.633	-66.9513	0	Trawl Survey
133022	NED2016016	42.6275	-66.7567	1	Trawl Survey
133036	NED2017020	42.6292	-66.579	0	Trawl Survey
133037	NED2011025	42.6357	-66.5635	0	Trawl Survey
133046	NED2012022	42.6317	-66.4495	0	Trawl Survey
133055	NED2009027	42.6338	-66.346	0	Trawl Survey
133057	NED2014101	42.6282	-66.3182	0	Trawl Survey
133058	NED2014102	42.6287	-66.3067	0	Trawl Survey
133062	TEL2007745	42.6355	-66.2568	0	Trawl Survey
133069	TEL2016003	42.6355	-66.166	0	Trawl Survey
133108	NED2014018	42.6312	-65.6795	0	Trawl Survey
133140	TEM2008830	42.6243	-65.2852	0	Trawl Survey
133144	TEM2008830	42.6363	-65.229	0	Trawl Survey
133170	NED2012022	42.6292	-64.909	0	Trawl Survey
133179	NED2009027	42.6338	-64.7962	0	Trawl Survey
133211	NED2010027	42.6265	-64.3985	0	Trawl Survey
133293	NED2010027	42.63	-63.3773	0	Trawl Survey
133402	NED2010027	42.6283	-62.0113	0	Trawl Survey
133997	NED2014018	42.6373	-66.6738	0	Trawl Survey
134000	NED2014101	42.6447	-66.6355	0	Trawl Survey
134001	NED2014102	42.6488	-66.629	0	Trawl Survey
134038	NED2013028	42.6415	-66.167	0	Trawl Survey
134045	NED2015017	42.6402	-66.0828	0	Trawl Survey
134049	NED2009027	42.6385	-66.0332	0	Trawl Survey
134050	NED2009027	42.6483	-66.0183	0	Trawl Survey
134085	NED2010027	42.6492	-65.5792	0	Trawl Survey
134103	TEL2016003	42.645	-65.3525	0	Trawl Survey
134143	NED2017020	42.6463	-64.8528	0	Trawl Survey
134251	NED2017020	42.6492	-63.5067	0	Trawl Survey
134938	NED2014018	42.6577	-67.0557	0	Trawl Survey
134964	TEM2008830	42.6558	-66.7283	0	Trawl Survey
134968	NED2016016	42.6507	-66.6827	0	Trawl Survey
134982	NED2009027	42.656	-66.4973	0	Trawl Survey
135002	NED2013028	42.6605	-66.2563	0	Trawl Survey
135019	NED2012022	42.6503	-66.047	0	Trawl Survey
135033	NED2011025	42.6608	-65.8712	0	Trawl Survey
135074	NED2013022	42.6498	-65.3595	0	Trawl Survey
135084	TEM2008830	42.6558	-65.2302	0	Trawl Survey
135124	NED2015017	42.6537	-64.7288	0	Trawl Survey
135177	NED2010027	42.6517	-64.0688	0	Trawl Survey
135191	NED2010027	42.6573	-63.8938	0	Trawl Survey
135230	NED2010027	42.6547	-63.412	0	Trawl Survey
135891	TEL2016003	42.6717	-67.3018	0	Trawl Survey
135926	NED2014102	42.6728	-66.8627	0	Trawl Survey
135940	NED2011025	42.6677	-66.6845	0	Trawl Survey
135942	NED2009027	42.674	-66.6692	0	Trawl Survey
135960	NED2010027	42.6725	-66.4358	0	Trawl Survey
135974	NED2013028	42.6645	-66.26	0	Trawl Survey
135987	NED2014101	42.6692	-66.1067	0	Trawl Survey
136012	NED2013022	42.6645	-65.7902	0	Trawl Survey
136023	NED2012022	42.6658	-65.6543	0	Trawl Survey
136033	NED2017020	42.663	-65.5248	0	Trawl Survey
136037	NED2016016	42.668	-65.4843	0	Trawl Survey
136114	TEL2016003	42.6685	-64.5253	0	Trawl Survey
136287	NED2017020	42.6622	-62.3683	0	Trawl Survey
136860	NED2017020	42.6845	-67.3688	0	Trawl Survey
136894	TEL2007745	42.6808	-66.9418	0	Trawl Survey
136899	NED2014101	42.676	-66.8797	0	Trawl Survey
136926	NED2011025	42.675	-66.5377	0	Trawl Survey
136937	TEM2008830	42.679	-66.4008	0	Trawl Survey
136961	NED2014102	42.6803	-66.0983	0	Trawl Survey
136970	NED2009027	42.6753	-65.9872	0	Trawl Survey
136980	NED2012022	42.6747	-65.8682	0	Trawl Survey
137006	NED2011025	42.6808	-65.5415	0	Trawl Survey
137016	NED2014018	42.6755	-65.4237	0	Trawl Survey
137026	NED2015017	42.6862	-65.2888	0	Trawl Survey
137038	NED2011025	42.6835	-65.1417	0	Trawl Survey
137116	NED2017020	42.6825	-64.1652	0	Trawl Survey
137140	NED2017020	42.6863	-63.8662	0	Trawl Survey
137317	NED2010027	42.6845	-61.6602	0	Trawl Survey
137827	NED2011025	42.694	-67.4678	0	Trawl Survey
137853	TEM2008830	42.6923	-67.1398	0	Trawl Survey
137925	NED2014018	42.6935	-66.2432	0	Trawl Survey
137934	NED2012022	42.6933	-66.1297	0	Trawl Survey
137945	NED2013028	42.698	-65.9868	0	Trawl Survey
137946	NED2013028	42.6913	-65.9743	0	Trawl Survey
138003	TEL2007745	42.6918	-65.262	0	Trawl Survey
138056	NED2014101	42.6963	-64.6135	0	Trawl Survey
138087	TEL2007745	42.6892	-64.2222	1	Trawl Survey
138099	NED2012022	42.6973	-64.07	0	Trawl Survey
138100	NED2015017	42.6963	-64.0582	0	Trawl Survey
138141	NED2011025	42.6878	-63.5465	0	Trawl Survey
138829	NED2013028	42.7105	-67.1552	0	Trawl Survey
138834	NED2016016	42.7005	-67.093	0	Trawl Survey
138852	NED2015017	42.7033	-66.8587	0	Trawl Survey
138896	NED2013028	42.7062	-66.3175	0	Trawl Survey
138906	NED2012022	42.7112	-66.1968	0	Trawl Survey
138913	NED2013022	42.7035	-66.0977	0	Trawl Survey
138923	NED2013022	42.7073	-65.976	0	Trawl Survey
138924	NED2010027	42.7057	-65.9688	0	Trawl Survey
138927	NED2016016	42.6993	-65.932	0	Trawl Survey
138930	NED2009027	42.7078	-65.8905	0	Trawl Survey
138935	NED2013022	42.7115	-65.8305	0	Trawl Survey
138961	NED2017020	42.706	-65.5102	0	Trawl Survey
139038	NED2014018	42.71	-64.5413	0	Trawl Survey
139042	TEL2016003	42.6992	-64.4958	0	Trawl Survey
139070	NED2013022	42.706	-64.1402	0	Trawl Survey
139077	NED2009027	42.7008	-64.0563	0	Trawl Survey
139159	NED2017020	42.7058	-63.0308	0	Trawl Survey
139808	NED2013028	42.7125	-67.1335	1	Trawl Survey
139853	NED2014018	42.7167	-66.5733	0	Trawl Survey
139866	NED2015017	42.7233	-66.416	0	Trawl Survey
139888	NED2013028	42.7177	-66.1418	0	Trawl Survey
139889	NED2013028	42.7167	-66.1287	0	Trawl Survey
139893	NED2011025	42.7138	-66.0743	0	Trawl Survey
139894	TEL2016003	42.714	-66.0653	0	Trawl Survey
139898	NED2014018	42.7127	-66.0153	0	Trawl Survey
139902	NED2012022	42.713	-65.9675	0	Trawl Survey
139924	TEL2007745	42.7132	-65.6882	0	Trawl Survey
139943	NED2012022	42.7183	-65.4583	0	Trawl Survey
140037	NED2012022	42.7168	-64.2805	0	Trawl Survey
140057	TEM2008830	42.7207	-64.0352	0	Trawl Survey
140102	NED2011025	42.7127	-63.4772	0	Trawl Survey
140129	NED2010027	42.7173	-63.1412	0	Trawl Survey
140157	NED2017020	42.723	-62.7815	0	Trawl Survey
140760	NED2017020	42.7253	-67.4892	1	Trawl Survey
140761	NED2017020	42.7343	-67.4753	0	Trawl Survey
140781	NED2009027	42.7362	-67.2225	1	Trawl Survey
140814	NED2009027	42.7343	-66.8147	0	Trawl Survey
140835	TEL2016003	42.73	-66.5518	0	Trawl Survey
140871	NED2016016	42.7312	-66.0973	0	Trawl Survey
140874	NED2009027	42.7245	-66.071	0	Trawl Survey
140936	NED2015017	42.7282	-65.2992	0	Trawl Survey
140952	NED2013028	42.7297	-65.089	0	Trawl Survey
140953	NED2013028	42.731	-65.0853	0	Trawl Survey
140986	NED2010027	42.7292	-64.668	0	Trawl Survey
141016	NED2015017	42.7245	-64.2933	0	Trawl Survey
141046	NED2016016	42.7305	-63.9187	0	Trawl Survey
141076	NED2010027	42.7277	-63.5487	0	Trawl Survey
141839	NED2015017	42.7387	-66.2657	0	Trawl Survey
141844	NED2009027	42.7472	-66.1987	0	Trawl Survey
141845	NED2017020	42.7477	-66.1892	0	Trawl Survey
141860	NED2017020	42.7415	-66.0045	0	Trawl Survey
141861	NED2016016	42.7418	-65.9932	0	Trawl Survey
141864	TEM2008830	42.7482	-65.958	0	Trawl Survey
141868	NED2015017	42.7375	-65.9088	0	Trawl Survey
141877	NED2015017	42.7368	-65.796	0	Trawl Survey
141916	NED2013022	42.7445	-65.3048	0	Trawl Survey
141988	NED2013022	42.7473	-64.4062	0	Trawl Survey
142005	NED2017020	42.7405	-64.192	0	Trawl Survey
142026	NED2013022	42.747	-63.9383	0	Trawl Survey
142799	NED2010027	42.75	-66.5458	0	Trawl Survey
142808	NED2013028	42.7563	-66.4233	0	Trawl Survey
142833	NED2017020	42.7552	-66.1112	0	Trawl Survey
142851	NED2013028	42.7547	-65.8902	0	Trawl Survey
142864	NED2011025	42.7572	-65.7282	0	Trawl Survey
142880	NED2014018	42.7507	-65.5247	0	Trawl Survey
142931	TEL2016003	42.7537	-64.899	0	Trawl Survey
142968	NED2013022	42.7518	-64.4377	0	Trawl Survey
143037	NED2009027	42.7567	-63.569	0	Trawl Survey
143134	NED2010027	42.7605	-62.363	0	Trawl Survey
143792	NED2013028	42.7643	-66.4255	0	Trawl Survey
143813	NED2014018	42.7733	-66.1712	0	Trawl Survey
143828	NED2014101	42.7727	-65.9803	0	Trawl Survey
143910	NED2010027	42.7673	-64.9545	0	Trawl Survey
143935	NED2011025	42.7618	-64.6478	0	Trawl Survey
143950	NED2009027	42.7625	-64.4532	0	Trawl Survey
143956	NED2017020	42.7637	-64.383	0	Trawl Survey
143965	NED2010027	42.7732	-64.2732	0	Trawl Survey
144100	NED2010027	42.7713	-62.5845	0	Trawl Survey
144706	NED2013028	42.7827	-67.3242	0	Trawl Survey
144707	NED2013022	42.774	-67.3125	0	Trawl Survey
144735	TEM2008830	42.7753	-66.9665	0	Trawl Survey
144762	NED2009027	42.7793	-66.6303	0	Trawl Survey
144816	TEL2007745	42.7843	-65.9573	0	Trawl Survey
144864	NED2016016	42.774	-65.3538	0	Trawl Survey
144910	TEL2007745	42.7813	-64.7765	0	Trawl Survey
144950	TEM2008830	42.786	-64.282	0	Trawl Survey
144971	NED2017020	42.7788	-64.0238	0	Trawl Survey
144973	NED2016016	42.7787	-63.9973	1	Trawl Survey
144974	NED2017020	42.7803	-63.9853	1	Trawl Survey
144975	TEM2008830	42.7798	-63.9678	1	Trawl Survey
144993	NED2016016	42.7798	-63.7435	0	Trawl Survey
145003	NED2011025	42.7792	-63.6225	1	Trawl Survey
145008	NED2017020	42.7837	-63.5655	0	Trawl Survey
145012	TEL2007745	42.7783	-63.5112	0	Trawl Survey
145017	NED2014101	42.781	-63.4457	0	Trawl Survey
145097	NED2013022	42.7862	-62.4497	0	Trawl Survey
145128	NED2013022	42.7757	-62.0698	0	Trawl Survey
145134	NED2012022	42.7823	-61.9935	0	Trawl Survey
145674	NED2015017	42.7918	-67.5462	0	Trawl Survey
145733	TEL2007745	42.7922	-66.8182	0	Trawl Survey
145742	NED2013028	42.7945	-66.6987	0	Trawl Survey
145743	NED2013028	42.7927	-66.693	0	Trawl Survey
145753	NED2017020	42.7937	-66.5707	0	Trawl Survey
145769	TEM2008830	42.7905	-66.3613	0	Trawl Survey
145781	NED2011025	42.7877	-66.2097	0	Trawl Survey
145784	NED2014018	42.7875	-66.1768	0	Trawl Survey
145795	TEL2007745	42.7963	-66.044	0	Trawl Survey
145799	NED2014102	42.7897	-65.986	0	Trawl Survey
145800	NED2014101	42.7928	-65.9727	0	Trawl Survey
145801	NED2014102	42.7935	-65.962	0	Trawl Survey
145807	NED2013022	42.7905	-65.8963	0	Trawl Survey
145823	NED2012022	42.7908	-65.6968	0	Trawl Survey
145895	NED2016016	42.794	-64.8003	0	Trawl Survey
145940	NED2017020	42.7983	-64.2273	1	Trawl Survey
145947	NED2009027	42.7883	-64.1403	0	Trawl Survey
145989	TEM2008830	42.7913	-63.6228	0	Trawl Survey
146032	NED2012022	42.794	-63.0803	0	Trawl Survey
146042	NED2017020	42.7885	-62.9633	0	Trawl Survey
146711	NED2016016	42.803	-66.9448	0	Trawl Survey
146785	NED2011025	42.811	-66.0148	0	Trawl Survey
146813	TEM2008830	42.8015	-65.6672	0	Trawl Survey
146838	TEM2008830	42.801	-65.3535	0	Trawl Survey
146850	NED2016016	42.8042	-65.2032	0	Trawl Survey
146924	NED2013022	42.8038	-64.2878	0	Trawl Survey
146954	NED2013022	42.8047	-63.9148	0	Trawl Survey
146965	NED2013028	42.8112	-63.7722	1	Trawl Survey
146977	NED2011025	42.8107	-63.628	1	Trawl Survey
146982	TEM2008830	42.808	-63.5553	0	Trawl Survey
146994	NED2012022	42.8077	-63.4077	1	Trawl Survey
147011	TEM2008830	42.8062	-63.1997	1	Trawl Survey
147012	NED2016016	42.8058	-63.188	0	Trawl Survey
147014	NED2016016	42.8032	-63.1582	0	Trawl Survey
147055	NED2015017	42.8043	-62.6442	0	Trawl Survey
147057	NED2010027	42.8105	-62.6303	0	Trawl Survey
147668	NED2017020	42.82	-67.3328	0	Trawl Survey
147708	NED2015017	42.8148	-66.8367	0	Trawl Survey
147753	NED2014018	42.8215	-66.2795	0	Trawl Survey
147784	NED2010027	42.822	-65.887	0	Trawl Survey
147811	NED2016016	42.8145	-65.5578	0	Trawl Survey
147868	NED2016016	42.8213	-64.8452	0	Trawl Survey
147957	NED2009027	42.8143	-63.7368	0	Trawl Survey
147958	NED2014102	42.8143	-63.7258	0	Trawl Survey
147959	NED2014101	42.8122	-63.7125	0	Trawl Survey
147965	NED2013022	42.8193	-63.6352	1	Trawl Survey
147998	NED2010002	42.818	-63.2193	1	Trawl Survey
147999	NED2010027	42.8167	-63.2163	1	Trawl Survey
148005	NED2013028	42.821	-63.1415	1	Trawl Survey
148007	NED2013028	42.8163	-63.111	1	Trawl Survey
148023	NED2014018	42.8177	-62.9083	1	Trawl Survey
148078	NED2011025	42.8152	-62.2273	0	Trawl Survey
148760	TEL2007745	42.8293	-66.0738	0	Trawl Survey
148764	NED2011025	42.8285	-66.0287	0	Trawl Survey
148771	TEL2016003	42.8302	-65.9363	0	Trawl Survey
148774	NED2011025	42.8243	-65.9	0	Trawl Survey
148789	NED2016016	42.8335	-65.7175	0	Trawl Survey
148790	NED2010027	42.8278	-65.701	0	Trawl Survey
148818	TEL2007745	42.827	-65.3613	0	Trawl Survey
148833	NED2016016	42.8247	-65.1657	0	Trawl Survey
148837	NED2014018	42.826	-65.1142	0	Trawl Survey
148863	NED2014018	42.8272	-64.7973	0	Trawl Survey
148870	NED2014101	42.8342	-64.7022	0	Trawl Survey
148890	NED2010027	42.824	-64.4597	0	Trawl Survey
148955	NED2014018	42.8303	-63.6418	1	Trawl Survey
148956	TEL2016003	42.8352	-63.6378	1	Trawl Survey
148959	NED2010027	42.829	-63.598	0	Trawl Survey
148962	TEM2008830	42.8307	-63.5618	1	Trawl Survey
148972	NED2016016	42.8278	-63.4387	1	Trawl Survey
148986	NED2017020	42.8362	-63.2613	1	Trawl Survey
149071	NED2010027	42.8287	-62.2072	0	Trawl Survey
149650	NED2013028	42.8483	-67.3493	1	Trawl Survey
149686	NED2017020	42.848	-66.9038	0	Trawl Survey
149702	NED2011025	42.8363	-66.6993	0	Trawl Survey
149774	TEL2016003	42.8465	-65.8007	0	Trawl Survey
149792	NED2009027	42.8398	-65.58	0	Trawl Survey
149829	NED2011025	42.8433	-65.114	0	Trawl Survey
149892	NED2012022	42.8385	-64.3318	0	Trawl Survey
149909	NED2014018	42.8455	-64.1267	0	Trawl Survey
149914	NED2014102	42.8452	-64.0573	0	Trawl Survey
150010	NED2014018	42.84	-62.8557	0	Trawl Survey
150049	NED2017020	42.839	-62.37	0	Trawl Survey
150080	NED2017020	42.845	-61.9867	0	Trawl Survey
150627	NED2017020	42.8522	-67.5555	0	Trawl Survey
150642	NED2013028	42.8513	-67.366	0	Trawl Survey
150777	NED2012022	42.8492	-65.683	0	Trawl Survey
150811	NED2012022	42.8547	-65.2602	0	Trawl Survey
150814	TEL2007745	42.853	-65.2233	0	Trawl Survey
150836	NED2009027	42.857	-64.9382	0	Trawl Survey
150857	TEM2008830	42.8557	-64.6833	0	Trawl Survey
150885	NED2016016	42.8513	-64.337	0	Trawl Survey
150908	NED2013028	42.8552	-64.0428	0	Trawl Survey
151024	TEM2008830	42.8543	-62.601	0	Trawl Survey
151636	NED2013022	42.8613	-67.3783	0	Trawl Survey
151653	NED2017020	42.8633	-67.162	0	Trawl Survey
151701	NED2011025	42.8717	-66.5602	0	Trawl Survey
151774	NED2017020	42.8693	-65.6487	0	Trawl Survey
151777	TEL2007745	42.8698	-65.6198	0	Trawl Survey
151903	NED2013028	42.8645	-64.0507	0	Trawl Survey
151967	NED2010002	42.8622	-63.2473	0	Trawl Survey
152006	NED2011025	42.864	-62.7678	0	Trawl Survey
152040	TEL2007745	42.8732	-62.337	0	Trawl Survey
152102	NED2011025	42.8725	-61.5618	0	Trawl Survey
152650	TEL2016003	42.8753	-67.1483	0	Trawl Survey
152663	NED2010027	42.878	-66.9928	0	Trawl Survey
152683	NED2010027	42.8792	-66.742	0	Trawl Survey
152693	NED2013028	42.8795	-66.6115	0	Trawl Survey
152694	NED2013028	42.8788	-66.5998	0	Trawl Survey
152696	NED2010027	42.8827	-66.5755	0	Trawl Survey
152861	NED2015017	42.8787	-64.5193	0	Trawl Survey
152877	NED2013028	42.8822	-64.3228	0	Trawl Survey
152921	NED2014102	42.8822	-63.7762	0	Trawl Survey
152947	NED2014018	42.8755	-63.4525	1	Trawl Survey
153106	NED2010027	42.876	-61.4628	0	Trawl Survey
153602	NED2017020	42.898	-67.7115	0	Trawl Survey
153683	NED2014102	42.891	-66.7037	0	Trawl Survey
153684	NED2009027	42.8917	-66.6952	0	Trawl Survey
153782	2001ROPOS	41.9055	-65.7146	1	Science
153784	HUD2005021	41.9079	-65.6888	1	Science
153825	NED2012022	42.8888	-64.9373	0	Trawl Survey
153837	NED2013028	42.8943	-64.7808	0	Trawl Survey
153838	NED2013028	42.8918	-64.7707	0	Trawl Survey
153873	NED2013028	42.892	-64.3328	0	Trawl Survey
153893	TEL2016003	42.8878	-64.088	0	Trawl Survey
153917	NED2014101	42.8875	-63.7842	1	Trawl Survey
153995	NED2010027	42.8867	-62.8132	0	Trawl Survey
154033	NED2014018	42.8922	-62.3433	0	Trawl Survey
154677	NED2014018	42.9083	-66.746	0	Trawl Survey
154693	NED2012022	42.906	-66.5512	0	Trawl Survey
154757	TEL2007745	42.9085	-65.7573	0	Trawl Survey
154771	TEM2008830	42.9105	-65.5755	0	Trawl Survey
154788	NED2013022	42.9003	-65.3698	0	Trawl Survey
154826	TEL2007745	42.9018	-64.899	0	Trawl Survey
154845	NED2011025	42.9043	-64.6542	0	Trawl Survey
154849	NED2015017	42.9053	-64.608	0	Trawl Survey
154869	NED2014018	42.9108	-64.3555	0	Trawl Survey
154917	NED2012022	42.907	-63.7547	1	Trawl Survey
154924	NED2011025	42.9002	-63.673	1	Trawl Survey
155071	TEL2007745	42.907	-61.8372	0	Trawl Survey
155614	NED2017020	42.923	-67.5008	0	Trawl Survey
155662	NED2012022	42.9172	-66.8972	0	Trawl Survey
155675	TEL2007745	42.9158	-66.7377	0	Trawl Survey
155788	NED2013028	42.9145	-65.3358	0	Trawl Survey
155800	NED2017020	42.9223	-65.185	0	Trawl Survey
155801	NED2016016	42.9227	-65.1723	0	Trawl Survey
155850	TEL2016003	42.9183	-64.5568	0	Trawl Survey
155866	NED2014101	42.919	-64.3612	0	Trawl Survey
156609	NED2014101	42.9308	-67.5343	0	Trawl Survey
156610	NED2015017	42.931	-67.5188	0	Trawl Survey
156626	NED2011025	42.9317	-67.3262	0	Trawl Survey
156662	NED2012022	42.9285	-66.8793	0	Trawl Survey
156674	NED2013028	42.9325	-66.7282	0	Trawl Survey
156675	NED2013028	42.9262	-66.7117	0	Trawl Survey
156748	NED2015017	42.9352	-65.808	0	Trawl Survey
156770	NED2014018	42.9252	-65.5343	0	Trawl Survey
156787	NED2013028	42.9287	-65.3218	0	Trawl Survey
156789	NED2015017	42.9357	-65.2895	0	Trawl Survey
156805	NED2013028	42.9357	-65.094	0	Trawl Survey
156830	TEL2016003	42.9305	-64.7867	0	Trawl Survey
156834	NED2013028	42.93	-64.7362	0	Trawl Survey
156835	NED2013028	42.9258	-64.7237	0	Trawl Survey
156842	NED2014101	42.932	-64.6363	0	Trawl Survey
156885	NED2013022	42.9243	-64.0953	0	Trawl Survey
156900	NED2015017	42.9353	-63.9135	0	Trawl Survey
156931	NED2013022	42.9312	-63.521	0	Trawl Survey
156963	NED2013022	42.9328	-63.1177	0	Trawl Survey
156964	NED2016016	42.9278	-63.1058	0	Trawl Survey
157025	NED2011025	42.9238	-62.3555	0	Trawl Survey
157026	NED2010002	42.9322	-62.3347	0	Trawl Survey
157056	NED2009027	42.9292	-61.9673	0	Trawl Survey
157749	NED2010027	42.9432	-65.7583	0	Trawl Survey
157788	NED2013022	42.9425	-65.2655	0	Trawl Survey
157803	NED2013028	42.9478	-65.0872	0	Trawl Survey
157823	NED2013022	42.945	-64.8365	0	Trawl Survey
157824	NED2009027	42.9428	-64.8222	0	Trawl Survey
157827	NED2014018	42.9442	-64.7805	0	Trawl Survey
157837	TEL2007745	42.9385	-64.658	0	Trawl Survey
157847	NED2011025	42.9452	-64.5387	0	Trawl Survey
157855	TEL2007745	42.9372	-64.4295	0	Trawl Survey
157861	NED2014102	42.9378	-64.355	0	Trawl Survey
157904	NED2017020	42.9425	-63.8203	0	Trawl Survey
157935	NED2010027	42.9475	-63.4312	1	Trawl Survey
158009	NED2012022	42.9462	-62.5112	0	Trawl Survey
158030	NED2016016	42.9387	-62.2535	0	Trawl Survey
158055	NED2014018	42.9448	-61.9445	0	Trawl Survey
158060	NED2016016	42.9435	-61.8738	0	Trawl Survey
158062	TEM2008830	42.9447	-61.849	0	Trawl Survey
158079	NED2012022	42.9437	-61.6343	0	Trawl Survey
158602	NED2016016	42.9485	-67.5673	0	Trawl Survey
158622	TEL2016003	42.9578	-67.3115	0	Trawl Survey
158660	TEL2007745	42.9518	-66.8345	0	Trawl Survey
158771	NED2011025	42.9535	-65.458	0	Trawl Survey
158816	TEM2008830	42.9563	-64.8928	0	Trawl Survey
158837	TEL2016003	42.9517	-64.6338	0	Trawl Survey
158844	NED2016016	42.9582	-64.5398	0	Trawl Survey
158849	NED2009027	42.952	-64.4853	0	Trawl Survey
158867	NED2015017	42.9555	-64.254	0	Trawl Survey
159039	NED2010027	42.9552	-62.1175	0	Trawl Survey
159066	NED2013028	42.957	-61.7745	0	Trawl Survey
159771	NED2010027	42.9658	-65.4258	0	Trawl Survey
159817	NED2016016	42.9692	-64.8593	0	Trawl Survey
159828	NED2015017	42.9732	-64.7245	0	Trawl Survey
159829	NED2017020	42.9668	-64.7055	0	Trawl Survey
159833	NED2010027	42.9675	-64.6595	0	Trawl Survey
159836	NED2014101	42.9728	-64.626	0	Trawl Survey
159921	NED2013022	42.9677	-63.5658	1	Trawl Survey
159957	NED2014018	42.9632	-63.114	1	Trawl Survey
159983	NED2010027	42.9702	-62.7912	0	Trawl Survey
160037	NED2017020	42.965	-62.11	0	Trawl Survey
160049	NED2013022	42.9683	-61.9582	0	Trawl Survey
160066	NED2013028	42.9658	-61.754	0	Trawl Survey
160067	NED2017020	42.9612	-61.7435	0	Trawl Survey
160081	NED2010027	42.9715	-61.5662	0	Trawl Survey
160764	NED2017020	42.9843	-65.4958	0	Trawl Survey
160818	NED2013028	42.9752	-64.814	0	Trawl Survey
160820	NED2013028	42.9813	-64.7967	0	Trawl Survey
160822	NED2013022	42.9848	-64.7637	0	Trawl Survey
160824	NED2017020	42.9795	-64.7395	0	Trawl Survey
160826	NED2013028	42.9812	-64.7258	0	Trawl Survey
160827	NED2013028	42.976	-64.7133	0	Trawl Survey
160874	NED2011025	42.9822	-64.1258	0	Trawl Survey
160886	TEM2008830	42.981	-63.9753	0	Trawl Survey
160929	TEL2007745	42.9778	-63.4317	1	Trawl Survey
160990	NED2009027	42.9803	-62.6702	0	Trawl Survey
161002	HUD2005021	41.998	-65.6833	1	Science
161005	2001ROPOS	41.9982	-65.6481	1	Science
161051	TEL2007745	42.9778	-61.909	0	Trawl Survey
161056	NED2014018	42.9838	-61.8487	0	Trawl Survey
161666	NED2011025	42.9875	-66.6853	0	Trawl Survey
161765	TEL2007745	42.9933	-65.4595	0	Trawl Survey
161880	NED2015017	42.996	-64.0155	0	Trawl Survey
161901	NED2012022	42.9862	-63.7598	1	Trawl Survey
161951	NED2013022	42.988	-63.1323	0	Trawl Survey
162016	NED2017020	42.9913	-62.3278	0	Trawl Survey
162025	NED2009027	42.9875	-62.2143	0	Trawl Survey
162032	NED2010002	42.9907	-62.1268	0	Trawl Survey
162038	NED2010027	42.991	-62.0507	0	Trawl Survey
162050	NED2016016	42.9982	-61.896	0	Trawl Survey
162062	NED2009027	42.988	-61.7557	0	Trawl Survey
162078	NED2010027	42.9895	-61.5555	0	Trawl Survey
162867	NED2014018	43.002	-64.1755	0	Trawl Survey
162910	TEL2016003	43.003	-63.6408	1	Trawl Survey
162918	NED2016016	43.0043	-63.531	1	Trawl Survey
163010	NED2013028	43.0085	-62.3905	0	Trawl Survey
163643	NED2014018	43.0147	-66.9415	0	Trawl Survey
164008	NED2013028	43.0148	-62.3912	0	Trawl Survey
164018	NED2010002	43.0132	-62.2573	0	Trawl Survey
164038	NED2009027	43.0158	-62.0198	0	Trawl Survey
164050	NED2017020	43.0127	-61.8588	0	Trawl Survey
164817	NED2016016	43.025	-64.7603	0	Trawl Survey
164865	NED2014102	43.0305	-64.1628	0	Trawl Survey
164866	NED2014101	43.028	-64.1402	0	Trawl Survey
164983	NED2015017	43.0337	-62.6895	0	Trawl Survey
165050	TEL2007745	43.0255	-61.851	0	Trawl Survey
165610	NED2012022	43.0407	-67.3302	0	Trawl Survey
165650	NED2015017	43.0408	-66.8268	0	Trawl Survey
165756	NED2015017	43.0377	-65.5012	0	Trawl Survey
165810	NED2011025	43.0383	-64.833	0	Trawl Survey
165817	NED2009027	43.0388	-64.7462	0	Trawl Survey
165977	TEL2007745	43.045	-62.7508	0	Trawl Survey
166069	NED2013022	43.0475	-61.5995	0	Trawl Survey
166750	NED2013022	43.0572	-65.5725	0	Trawl Survey
166791	NED2013022	43.0592	-65.0518	0	Trawl Survey
166812	TEM2008830	43.0578	-64.7912	0	Trawl Survey
166814	NED2010027	43.0568	-64.7742	0	Trawl Survey
166819	NED2012022	43.06	-64.7077	0	Trawl Survey
166864	NED2013022	43.0585	-64.1517	0	Trawl Survey
166865	NED2015017	43.0535	-64.1282	0	Trawl Survey
166873	NED2016016	43.053	-64.0298	0	Trawl Survey
166926	TEL2007745	43.056	-63.373	1	Trawl Survey
166962	NED2015017	43.0492	-62.9215	0	Trawl Survey
166972	NED2012022	43.0487	-62.8047	0	Trawl Survey
167036	NED2015017	43.0538	-62.0072	0	Trawl Survey
167067	NED2015017	43.0585	-61.6122	0	Trawl Survey
167096	NED2010027	43.0557	-61.2592	0	Trawl Survey
167605	NED2015017	43.0672	-67.3633	0	Trawl Survey
167882	NED2009027	43.0665	-63.9135	0	Trawl Survey
167981	NED2015017	43.0607	-62.6765	0	Trawl Survey
168033	TEL2007745	43.0627	-62.0222	0	Trawl Survey
168074	NED2013022	43.071	-61.515	0	Trawl Survey
168641	TEL2016003	43.081	-66.9197	0	Trawl Survey
168764	NED2009027	43.076	-65.3792	0	Trawl Survey
168817	NED2017020	43.0842	-64.7235	0	Trawl Survey
168876	TEL2016003	43.0755	-63.9868	0	Trawl Survey
168906	NED2014018	43.0748	-63.6107	1	Trawl Survey
168973	NED2014018	43.0762	-62.7735	0	Trawl Survey
169616	NED2016016	43.0957	-67.2127	0	Trawl Survey
169842	NED2012022	43.0863	-64.3945	0	Trawl Survey
169855	NED2017020	43.0887	-64.2382	0	Trawl Survey
169857	NED2011025	43.096	-64.2073	0	Trawl Survey
169861	NED2017020	43.0857	-64.1568	0	Trawl Survey
169870	NED2012022	43.0933	-64.0492	0	Trawl Survey
169871	TEL2007745	43.097	-64.0325	0	Trawl Survey
169909	NED2011025	43.0947	-63.5622	1	Trawl Survey
170003	NED2010027	43.0968	-62.3887	0	Trawl Survey
170014	NED2013022	43.0957	-62.2455	0	Trawl Survey
170040	TEM2008830	43.0913	-61.9248	0	Trawl Survey
170593	NED2014018	43.1102	-67.4948	1	Trawl Survey
170620	NED2015017	43.1083	-67.1687	0	Trawl Survey
170640	NED2017020	43.1053	-66.9195	0	Trawl Survey
170792	NED2011025	43.1025	-65.0222	0	Trawl Survey
170847	NED2015017	43.1097	-64.3302	0	Trawl Survey
170857	NED2013028	43.1008	-64.2107	0	Trawl Survey
170858	NED2013028	43.1077	-64.1988	0	Trawl Survey
170863	NED2009027	43.1062	-64.1325	0	Trawl Survey
170876	NED2015017	43.1047	-63.967	0	Trawl Survey
170892	NED2016016	43.106	-63.77	1	Trawl Survey
170894	TEM2008830	43.1053	-63.7443	0	Trawl Survey
171583	NED2012022	43.1127	-67.6295	0	Trawl Survey
171770	NED2016016	43.1222	-65.2992	0	Trawl Survey
171881	NED2011025	43.1152	-63.906	0	Trawl Survey
171961	NED2013022	43.1193	-62.9075	0	Trawl Survey
172114	NED2010027	43.1215	-61.0017	0	Trawl Survey
172625	NED2009027	43.1342	-67.104	0	Trawl Survey
172817	NED2014101	43.1285	-64.7065	0	Trawl Survey
172831	NED2012022	43.1332	-64.5387	0	Trawl Survey
172877	NED2009027	43.1342	-63.9643	0	Trawl Survey
172933	NED2016016	43.129	-63.2667	1	Trawl Survey
172973	NED2016016	43.1237	-62.7573	0	Trawl Survey
173026	NED2014018	43.123	-62.1005	0	Trawl Survey
173076	NED2015017	43.1248	-61.4758	0	Trawl Survey
173595	NED2016016	43.1472	-67.4715	0	Trawl Survey
173600	NED2015017	43.1365	-67.4095	0	Trawl Survey
173862	TEM2008830	43.1457	-64.143	0	Trawl Survey
173875	TEL2007745	43.139	-63.9895	0	Trawl Survey
173940	NED2016016	43.1357	-63.1687	0	Trawl Survey
173957	NED2009027	43.1393	-62.9595	0	Trawl Survey
173972	TEM2008830	43.1358	-62.776	0	Trawl Survey
173985	TEM2008830	43.1362	-62.6098	0	Trawl Survey
174078	NED2009027	43.1357	-61.4582	0	Trawl Survey
174079	NED2017020	43.1438	-61.4437	0	Trawl Survey
174142	NED2010027	43.136	-60.6582	0	Trawl Survey
174597	NED2012022	43.1485	-67.4352	0	Trawl Survey
174799	TEM2008830	43.1513	-64.92	0	Trawl Survey
174821	NED2010027	43.1527	-64.6415	0	Trawl Survey
174846	TEL2007745	43.1603	-64.3352	0	Trawl Survey
174858	NED2014102	43.1538	-64.1895	0	Trawl Survey
174873	TEL2016003	43.1578	-63.9932	0	Trawl Survey
174909	NED2010027	43.1547	-63.5493	1	Trawl Survey
174947	TEL2007745	43.1492	-63.0683	0	Trawl Survey
175007	NED2015017	43.154	-62.3293	0	Trawl Survey
175460	2001ROPOS	42.1661	-65.3818	1	Science
175601	TEL2016003	43.1658	-67.3922	0	Trawl Survey
175638	NED2010027	43.1678	-66.9262	0	Trawl Survey
175857	NED2014101	43.1645	-64.1917	0	Trawl Survey
175979	NED2010027	43.1708	-62.6783	0	Trawl Survey
176042	NED2012022	43.1708	-61.8847	0	Trawl Survey
176597	NED2010027	43.185	-67.4372	0	Trawl Survey
176772	NED2009027	43.1788	-65.2585	0	Trawl Survey
176778	NED2017020	43.1737	-65.1767	0	Trawl Survey
176892	NED2013022	43.1803	-63.7547	1	Trawl Survey
176931	NED2011025	43.1832	-63.2705	0	Trawl Survey
176945	NED2011025	43.1822	-63.103	0	Trawl Survey
176955	NED2011025	43.1828	-62.9755	0	Trawl Survey
176995	NED2014018	43.1818	-62.4733	0	Trawl Survey
177053	NED2013022	43.178	-61.7542	0	Trawl Survey
177077	NED2012022	43.1748	-61.4502	0	Trawl Survey
177078	NED2014018	43.1735	-61.4367	0	Trawl Survey
177642	NED2014018	43.1968	-66.874	0	Trawl Survey
177651	TEL2007745	43.1873	-66.7647	0	Trawl Survey
177783	TEM2008830	43.1918	-65.1185	0	Trawl Survey
177784	NED2009027	43.1908	-65.1088	0	Trawl Survey
177939	NED2017020	43.1918	-63.1702	1	Trawl Survey
178028	TEM2008830	43.1885	-62.0597	0	Trawl Survey
178075	NED2015017	43.1863	-61.4733	0	Trawl Survey
178084	NED2011025	43.1863	-61.3663	0	Trawl Survey
178595	NED2009027	43.1983	-67.4567	0	Trawl Survey
178599	NED2014102	43.199	-67.4133	0	Trawl Survey
178600	NED2014101	43.1983	-67.3947	0	Trawl Survey
178643	NED2010027	43.2025	-66.8672	0	Trawl Survey
178791	NED2014018	43.2	-65.0145	0	Trawl Survey
178826	NED2009027	43.2095	-64.5813	0	Trawl Survey
178859	NED2013028	43.2012	-64.1743	0	Trawl Survey
178882	NED2011025	43.199	-63.8807	0	Trawl Survey
178957	TEL2007745	43.2097	-62.9485	0	Trawl Survey
179010	NED2010027	43.2067	-62.2847	0	Trawl Survey
179060	NED2009027	43.198	-61.6605	0	Trawl Survey
179076	NED2012022	43.2073	-61.4688	0	Trawl Survey
179086	TEL2007745	43.2018	-61.336	0	Trawl Survey
179087	NED2012022	43.2085	-61.3303	0	Trawl Survey
179613	NED2016016	43.2165	-67.25	0	Trawl Survey
179785	NED2016016	43.2148	-65.1063	0	Trawl Survey
179854	NED2011025	43.2122	-64.2467	0	Trawl Survey
179939	NED2009027	43.2193	-63.1838	0	Trawl Survey
179964	NED2012022	43.2193	-62.8727	0	Trawl Survey
179996	NED2013022	43.2142	-62.4782	0	Trawl Survey
180068	NED2016016	43.2125	-61.5768	0	Trawl Survey
180116	NED2014018	43.2207	-60.9732	0	Trawl Survey
180127	NED2017020	43.2175	-60.8367	0	Trawl Survey
180594	NED2009027	43.2235	-67.4987	0	Trawl Survey
180772	TEM2008830	43.229	-65.2768	0	Trawl Survey
180794	NED2013022	43.228	-65.0102	0	Trawl Survey
180841	NED2015017	43.2323	-64.4185	0	Trawl Survey
180866	TEM2008830	43.2298	-64.1072	0	Trawl Survey
180871	NED2016016	43.2287	-64.0413	0	Trawl Survey
180921	TEL2016003	43.2297	-63.4248	1	Trawl Survey
180948	NED2010002	43.2313	-63.081	0	Trawl Survey
180996	NED2010027	43.226	-62.4887	0	Trawl Survey
181004	NED2016016	43.2287	-62.3845	0	Trawl Survey
181073	NED2014018	43.2235	-61.5272	0	Trawl Survey
181089	TEM2008830	43.2302	-61.3273	0	Trawl Survey
181121	NED2013022	43.2322	-60.934	0	Trawl Survey
181787	NED2012022	43.2433	-65.0998	0	Trawl Survey
181920	NED2011025	43.2365	-63.4327	1	Trawl Survey
181955	NED2014018	43.2467	-63.0015	1	Trawl Survey
182004	NED2017020	43.239	-62.3867	0	Trawl Survey
182054	TEM2008830	43.2468	-61.7655	0	Trawl Survey
182057	NED2010027	43.247	-61.7212	0	Trawl Survey
182087	NED2011025	43.2417	-61.3512	0	Trawl Survey
182100	TEM2008830	43.2398	-61.197	0	Trawl Survey
182120	NED2010027	43.2357	-60.9375	0	Trawl Survey
182786	NED2014018	43.2557	-65.115	0	Trawl Survey
182799	NED2015017	43.2595	-64.9575	0	Trawl Survey
182861	TEL2016003	43.2553	-64.1813	0	Trawl Survey
182875	TEL2016003	43.2485	-64.004	0	Trawl Survey
182879	NED2010027	43.2518	-63.962	0	Trawl Survey
182920	TEM2008830	43.2552	-63.451	1	Trawl Survey
182951	NED2010002	43.2515	-63.063	0	Trawl Survey
182981	NED2013022	43.254	-62.6817	0	Trawl Survey
183034	NED2010027	43.2497	-62.0303	0	Trawl Survey
183594	NED2011025	43.2705	-67.5278	0	Trawl Survey
183597	NED2017020	43.269	-67.4907	0	Trawl Survey
183598	TEL2016003	43.2637	-67.4758	0	Trawl Survey
183611	NED2017020	43.262	-67.3162	0	Trawl Survey
183623	NED2010027	43.2602	-67.1602	0	Trawl Survey
183791	NED2011025	43.2713	-65.0692	0	Trawl Survey
183905	NED2014018	43.2663	-63.649	1	Trawl Survey
183991	NED2010027	43.265	-62.5765	0	Trawl Survey
184059	NED2016016	43.2715	-61.7295	0	Trawl Survey
184078	NED2011025	43.2602	-61.489	0	Trawl Survey
184597	NED2011025	43.2837	-67.4978	0	Trawl Survey
184668	TEM2008830	43.2785	-66.6123	0	Trawl Survey
184780	NED2014101	43.2812	-65.2168	0	Trawl Survey
184812	TEL2016003	43.275	-64.8185	0	Trawl Survey
184820	NED2014018	43.278	-64.7248	0	Trawl Survey
184864	NED2010027	43.2842	-64.1667	0	Trawl Survey
184912	NED2010027	43.2838	-63.5675	0	Trawl Survey
184965	NED2016016	43.273	-62.9092	0	Trawl Survey
185057	NED2011025	43.2802	-61.7658	0	Trawl Survey
185064	NED2013022	43.2798	-61.6815	0	Trawl Survey
185104	NED2017020	43.2835	-61.1842	0	Trawl Survey
185122	NED2010027	43.2742	-60.9593	0	Trawl Survey
185629	NED2010027	43.2907	-67.1077	0	Trawl Survey
185663	NED2009027	43.2963	-66.6913	0	Trawl Survey
185815	NED2011025	43.2892	-64.7897	0	Trawl Survey
185816	NED2014018	43.2957	-64.7877	0	Trawl Survey
185972	TEM2008830	43.297	-62.841	0	Trawl Survey
186017	NED2012022	43.2932	-62.2707	0	Trawl Survey
186126	NED2009027	43.2905	-60.9193	0	Trawl Survey
186137	NED2009027	43.287	-60.7852	0	Trawl Survey
186868	NED2013022	43.2997	-64.1405	0	Trawl Survey
186871	NED2014102	43.3063	-64.1117	0	Trawl Survey
186882	TEL2007745	43.3073	-63.9747	0	Trawl Survey
186940	NED2017020	43.3067	-63.2432	1	Trawl Survey
186976	NED2011025	43.2987	-62.7945	0	Trawl Survey
186989	NED2009027	43.3053	-62.6328	0	Trawl Survey
187028	TEL2007745	43.3015	-62.1478	0	Trawl Survey
187070	NED2013028	43.3042	-61.6327	0	Trawl Survey
187071	NED2013028	43.31	-61.6095	0	Trawl Survey
187099	NED2011025	43.3045	-61.2657	0	Trawl Survey
187100	NED2010002	43.3002	-61.2555	0	Trawl Survey
187659	NED2013022	43.3215	-66.7612	0	Trawl Survey
187814	NED2015017	43.3193	-64.8365	0	Trawl Survey
187825	TEL2007745	43.3107	-64.6898	0	Trawl Survey
187839	NED2011025	43.3157	-64.5188	0	Trawl Survey
187850	TEL2007745	43.3135	-64.3778	0	Trawl Survey
187869	NED2013028	43.3168	-64.1438	0	Trawl Survey
187872	NED2014101	43.316	-64.1053	0	Trawl Survey
187978	NED2011025	43.3155	-62.7907	0	Trawl Survey
188000	NED2011025	43.3143	-62.5088	0	Trawl Survey
188056	NED2009027	43.319	-61.809	0	Trawl Survey
188072	NED2013028	43.3198	-61.6103	0	Trawl Survey
188079	NED2011025	43.3183	-61.5272	0	Trawl Survey
188096	TEM2008830	43.3122	-61.3155	0	Trawl Survey
188133	NED2017020	43.3128	-60.8598	0	Trawl Survey
188623	NED2014018	43.326	-67.2207	0	Trawl Survey
188664	NED2011025	43.3295	-66.718	0	Trawl Survey
188814	NED2009027	43.3303	-64.8458	0	Trawl Survey
188853	TEL2016003	43.3277	-64.3628	0	Trawl Survey
188871	NED2013028	43.3228	-64.1367	0	Trawl Survey
188872	NED2016016	43.3313	-64.1268	0	Trawl Survey
188876	NED2014018	43.3333	-64.0715	0	Trawl Survey
188899	NED2015017	43.3235	-63.7807	1	Trawl Survey
189003	NED2016016	43.3295	-62.4923	0	Trawl Survey
189048	NED2010027	43.3265	-61.928	0	Trawl Survey
189071	NED2013022	43.3255	-61.6378	0	Trawl Survey
189074	NED2013028	43.3272	-61.603	0	Trawl Survey
189109	NED2013022	43.3325	-61.171	0	Trawl Survey
189141	NED2012022	43.329	-60.7642	0	Trawl Survey
189148	NED2017020	43.3298	-60.6813	0	Trawl Survey
189815	NED2009027	43.3438	-64.8465	0	Trawl Survey
189841	TEL2007745	43.3353	-64.5242	0	Trawl Survey
189874	NED2012022	43.3392	-64.1032	0	Trawl Survey
189921	NED2017020	43.3413	-63.5165	0	Trawl Survey
189957	NED2016016	43.3447	-63.0773	1	Trawl Survey
189990	NED2011025	43.3385	-62.663	0	Trawl Survey
190043	TEL2007745	43.344	-62.0012	0	Trawl Survey
190057	NED2015017	43.343	-61.8325	0	Trawl Survey
190094	NED2015017	43.3448	-61.3687	0	Trawl Survey
190111	NED2009027	43.3378	-61.1593	0	Trawl Survey
190120	NED2015017	43.3392	-61.0405	0	Trawl Survey
190124	TEM2008830	43.3422	-60.9887	0	Trawl Survey
190152	NED2015017	43.3408	-60.643	0	Trawl Survey
190632	NED2014102	43.351	-67.1353	0	Trawl Survey
190652	NED2016016	43.3553	-66.8913	0	Trawl Survey
190831	NED2010027	43.356	-64.657	0	Trawl Survey
190849	NED2009027	43.3523	-64.43	0	Trawl Survey
190850	NED2011025	43.3583	-64.424	0	Trawl Survey
190871	NED2009027	43.3542	-64.1633	0	Trawl Survey
190916	NED2017020	43.3522	-63.5913	0	Trawl Survey
190965	NED2010002	43.355	-62.9883	0	Trawl Survey
190971	NED2012022	43.3483	-62.9177	0	Trawl Survey
191048	NED2017020	43.3493	-61.9548	0	Trawl Survey
191076	TEM2008830	43.3582	-61.6067	0	Trawl Survey
191121	NED2011025	43.3523	-61.0445	0	Trawl Survey
191622	NED2015017	43.3628	-67.2693	0	Trawl Survey
191816	NED2014101	43.3657	-64.7382	0	Trawl Survey
191842	TEM2008830	43.3647	-64.4137	0	Trawl Survey
191858	TEL2007745	43.3608	-64.2055	0	Trawl Survey
191954	NED2013022	43.3615	-63.0132	0	Trawl Survey
192057	TEL2007745	43.3635	-61.7327	0	Trawl Survey
192142	TEL2007745	43.3637	-60.6628	0	Trawl Survey
192623	NED2013022	43.3755	-67.1322	0	Trawl Survey
192667	NED2013022	43.3845	-66.5893	0	Trawl Survey
192776	TEL2016003	43.3755	-65.0047	0	Trawl Survey
192863	NED2015017	43.3815	-63.9267	1	Trawl Survey
192989	NED2017020	43.378	-62.3533	0	Trawl Survey
193017	NED2010027	43.3835	-62.0057	0	Trawl Survey
193047	NED2011025	43.3787	-61.6297	0	Trawl Survey
193107	TEM2008830	43.3835	-60.8748	0	Trawl Survey
193109	NED2010002	43.3755	-60.8498	0	Trawl Survey
193127	NED2015017	43.3798	-60.635	0	Trawl Survey
193586	NED2009027	43.3857	-67.382	0	Trawl Survey
193591	NED2011025	43.3963	-67.3232	0	Trawl Survey
193609	NED2012022	43.3883	-67.1065	0	Trawl Survey
193644	NED2017020	43.386	-66.6615	0	Trawl Survey
193774	NED2011025	43.3957	-64.7928	0	Trawl Survey
193821	NED2010027	43.3913	-64.2137	0	Trawl Survey
193882	TEM2008830	43.3913	-63.4427	1	Trawl Survey
193976	TEM2008830	43.3952	-62.2795	0	Trawl Survey
193986	NED2016016	43.3857	-62.1513	0	Trawl Survey
194033	NED2010002	43.3875	-61.5627	0	Trawl Survey
194057	NED2010027	43.3867	-61.2605	0	Trawl Survey
194071	NED2010027	43.3958	-61.093	0	Trawl Survey
194099	NED2010027	43.3948	-60.7465	0	Trawl Survey
194625	NED2011025	43.4083	-66.664	0	Trawl Survey
194751	TEM2008830	43.4068	-64.8067	0	Trawl Survey
194771	NED2013022	43.403	-64.5523	0	Trawl Survey
194914	NED2014018	43.4077	-62.7713	0	Trawl Survey
194951	NED2015017	43.4013	-62.3195	0	Trawl Survey
195013	NED2010002	43.3977	-61.5443	0	Trawl Survey
195073	TEL2007745	43.4035	-60.7932	0	Trawl Survey
195091	NED2014018	43.398	-60.572	0	Trawl Survey
195093	NED2014018	43.4073	-60.5405	0	Trawl Survey
195109	NED2012022	43.4058	-60.3463	0	Trawl Survey
195588	TEL2016003	43.416	-66.8442	0	Trawl Survey
195849	NED2017020	43.4148	-63.2718	0	Trawl Survey
195872	NED2015017	43.4168	-62.9868	0	Trawl Survey
195921	TEM2008830	43.4133	-62.3762	0	Trawl Survey
195923	NED2015017	43.4183	-62.3553	0	Trawl Survey
195949	NED2013022	43.4167	-62.0315	0	Trawl Survey
195973	NED2009027	43.4142	-61.7302	0	Trawl Survey
195978	NED2012022	43.421	-61.662	0	Trawl Survey
196009	NED2010002	43.4147	-61.2835	0	Trawl Survey
196582	NED2015017	43.4347	-66.6417	0	Trawl Survey
196704	TEL2016003	43.432	-64.6992	0	Trawl Survey
196710	TEM2008830	43.433	-64.6142	0	Trawl Survey
196713	NED2013022	43.4323	-64.58	0	Trawl Survey
196724	NED2014018	43.4265	-64.4457	0	Trawl Survey
196736	NED2016016	43.4268	-64.2983	0	Trawl Survey
196781	NED2013028	43.434	-63.7402	0	Trawl Survey
196805	NED2012022	43.4307	-63.4353	0	Trawl Survey
196850	NED2012022	43.4328	-62.8797	0	Trawl Survey
196874	NED2010002	43.4342	-62.5707	0	Trawl Survey
196973	NED2013022	43.4328	-61.3457	0	Trawl Survey
197006	NED2015017	43.4258	-60.9235	0	Trawl Survey
197025	NED2015017	43.4342	-60.6873	0	Trawl Survey
197028	NED2012022	43.4245	-60.6512	0	Trawl Survey
197052	NED2013022	43.4235	-60.3552	0	Trawl Survey
197504	NED2010027	43.4407	-67.2152	0	Trawl Survey
197551	NED2016016	43.4467	-66.6332	0	Trawl Survey
197654	NED2016016	43.445	-64.7827	0	Trawl Survey
197657	NED2014018	43.437	-64.7437	0	Trawl Survey
197672	NED2010027	43.441	-64.5632	0	Trawl Survey
197727	NED2013028	43.4443	-63.874	0	Trawl Survey
197737	NED2013022	43.4468	-63.7498	0	Trawl Survey
197752	NED2017020	43.4432	-63.557	1	Trawl Survey
197786	NED2015017	43.4417	-63.1377	1	Trawl Survey
197791	NED2010002	43.4422	-63.0765	0	Trawl Survey
197808	NED2014018	43.4398	-62.8565	0	Trawl Survey
197829	NED2010002	43.4372	-62.596	0	Trawl Survey
197855	NED2014018	43.4467	-62.2775	0	Trawl Survey
197870	NED2011025	43.44	-62.0907	0	Trawl Survey
197884	NED2012022	43.4367	-61.9168	0	Trawl Survey
197929	NED2013028	43.441	-61.3517	0	Trawl Survey
197930	NED2013028	43.4407	-61.3435	0	Trawl Survey
198584	NED2010027	43.451	-65.0202	0	Trawl Survey
198603	NED2009027	43.4575	-64.7818	0	Trawl Survey
198605	NED2015017	43.4557	-64.7542	0	Trawl Survey
198624	NED2017020	43.4485	-64.5167	0	Trawl Survey
198646	NED2009027	43.4575	-64.252	0	Trawl Survey
198665	NED2014102	43.4572	-64.0118	0	Trawl Survey
198667	NED2014101	43.4525	-63.9778	0	Trawl Survey
198675	NED2013028	43.4502	-63.8872	0	Trawl Survey
198782	NED2014018	43.4503	-62.5473	0	Trawl Survey
198799	NED2012022	43.4562	-62.3403	0	Trawl Survey
198812	NED2013022	43.4553	-62.1777	0	Trawl Survey
198888	NED2012022	43.4552	-61.2303	0	Trawl Survey
198979	NED2009027	43.4562	-60.098	0	Trawl Survey
199458	TEM2008830	43.4693	-66.5285	0	Trawl Survey
199566	TEL2007745	43.4698	-64.5733	0	Trawl Survey
199652	NED2014101	43.4632	-63.4997	1	Trawl Survey
199653	NED2014102	43.4638	-63.4817	1	Trawl Survey
199746	TEL2007745	43.4693	-62.3293	0	Trawl Survey
199776	NED2014018	43.4685	-61.946	0	Trawl Survey
199815	NED2014018	43.4653	-61.4662	0	Trawl Survey
199834	TEL2007745	43.4685	-61.226	0	Trawl Survey
199838	NED2011025	43.4677	-61.1792	0	Trawl Survey
200473	NED2013022	43.477	-64.9722	0	Trawl Survey
200490	TEL2016003	43.4773	-64.7632	0	Trawl Survey
200553	NED2017020	43.4805	-63.9702	0	Trawl Survey
200574	NED2012022	43.4758	-63.7123	0	Trawl Survey
200669	NED2013022	43.4723	-62.524	0	Trawl Survey
200671	NED2011025	43.475	-62.4998	0	Trawl Survey
200705	NED2017020	43.4723	-62.075	0	Trawl Survey
200713	NED2014018	43.48	-61.9783	0	Trawl Survey
200747	NED2012022	43.4757	-61.5492	0	Trawl Survey
200765	NED2014018	43.4793	-61.3257	0	Trawl Survey
200766	NED2012022	43.4798	-61.3098	0	Trawl Survey
200778	NED2009027	43.478	-61.1653	0	Trawl Survey
200780	NED2009027	43.4797	-61.1475	0	Trawl Survey
200801	NED2009027	43.4752	-60.8757	0	Trawl Survey
200810	NED2014018	43.4723	-60.763	0	Trawl Survey
200811	NED2010002	43.4743	-60.751	0	Trawl Survey
200820	NED2011025	43.4832	-60.6432	0	Trawl Survey
201284	TEM2008830	43.4873	-67.2102	0	Trawl Survey
201446	NED2017020	43.4907	-64.5485	0	Trawl Survey
201470	NED2015017	43.495	-64.2505	0	Trawl Survey
201564	NED2013022	43.4883	-63.0695	0	Trawl Survey
201612	NED2010027	43.4968	-62.4773	0	Trawl Survey
201665	NED2011025	43.493	-61.8097	0	Trawl Survey
201666	NED2010027	43.4915	-61.8003	0	Trawl Survey
201693	NED2015017	43.4962	-61.4682	0	Trawl Survey
201710	NED2016016	43.4872	-61.2545	0	Trawl Survey
201787	NED2014018	43.4957	-60.2983	0	Trawl Survey
201803	NED2012022	43.4912	-60.0947	0	Trawl Survey
202436	NED2014018	43.4982	-63.8502	0	Trawl Survey
202472	NED2013022	43.5088	-63.3985	0	Trawl Survey
202590	TEL2007745	43.5027	-61.9283	0	Trawl Survey
202674	NED2010002	43.5085	-60.8788	0	Trawl Survey
203164	TEL2007745	43.5217	-67.0837	0	Trawl Survey
203388	NED2014101	43.5202	-63.6052	0	Trawl Survey
203405	NED2009027	43.5147	-63.4025	0	Trawl Survey
203435	NED2009027	43.51	-63.026	0	Trawl Survey
203442	NED2012022	43.5095	-62.941	0	Trawl Survey
203457	NED2012022	43.5138	-62.7452	0	Trawl Survey
203462	TEL2007745	43.52	-62.6818	0	Trawl Survey
203539	NED2015017	43.5128	-61.726	0	Trawl Survey
203546	NED2010002	43.5155	-61.6452	0	Trawl Survey
203648	NED2010002	43.5157	-60.3637	0	Trawl Survey
204104	TEM2008830	43.5267	-66.9873	0	Trawl Survey
204285	NED2016016	43.5262	-64.0368	0	Trawl Survey
204286	NED2012022	43.5332	-64.0177	0	Trawl Survey
204298	NED2012022	43.5267	-63.8743	0	Trawl Survey
204377	NED2012022	43.528	-62.8858	0	Trawl Survey
204505	NED2010002	43.5243	-61.2965	0	Trawl Survey
204619	NED2011025	43.523	-59.8652	0	Trawl Survey
204622	NED2010027	43.5335	-59.8355	0	Trawl Survey
205036	NED2016016	43.5423	-66.9653	0	Trawl Survey
205067	TEL2016003	43.5352	-66.5718	0	Trawl Survey
205189	NED2017020	43.5423	-64.3743	0	Trawl Survey
205201	TEM2008830	43.5405	-64.2203	0	Trawl Survey
205316	TEM2008830	43.5387	-62.7882	0	Trawl Survey
205331	TEL2007745	43.5405	-62.6043	0	Trawl Survey
205428	NED2009027	43.536	-61.3923	0	Trawl Survey
205453	NED2015017	43.5403	-61.079	0	Trawl Survey
205542	NED2016016	43.5355	-59.974	0	Trawl Survey
205553	NED2011025	43.5413	-59.8345	0	Trawl Survey
205974	NED2014018	43.555	-66.8562	0	Trawl Survey
206000	NED2013022	43.5505	-66.5267	0	Trawl Survey
206220	NED2016016	43.555	-63.1485	0	Trawl Survey
206251	NED2009027	43.553	-62.7675	0	Trawl Survey
206259	NED2015017	43.5475	-62.6567	0	Trawl Survey
206270	NED2011025	43.5482	-62.525	0	Trawl Survey
206282	NED2015017	43.5525	-62.3742	0	Trawl Survey
206384	NED2017020	43.5487	-61.0985	0	Trawl Survey
206388	NED2011025	43.5522	-61.048	0	Trawl Survey
206403	NED2016016	43.555	-60.8723	0	Trawl Survey
206464	NED2009027	43.557	-60.1112	0	Trawl Survey
206484	NED2015017	43.5578	-59.862	0	Trawl Survey
206881	NED2013022	43.57	-67.1495	0	Trawl Survey
206927	NED2013022	43.5658	-66.5827	0	Trawl Survey
207103	NED2014018	43.5603	-63.7465	0	Trawl Survey
207202	NED2012022	43.5612	-62.5163	0	Trawl Survey
207229	TEM2008830	43.567	-62.1768	0	Trawl Survey
207240	NED2016016	43.5658	-62.0337	0	Trawl Survey
207374	NED2012022	43.5712	-60.3708	0	Trawl Survey
207377	NED2014018	43.5673	-60.3327	0	Trawl Survey
207401	NED2016016	43.5675	-60.0342	0	Trawl Survey
207790	NED2012022	43.5748	-67.4127	0	Trawl Survey
207853	NED2017020	43.5782	-66.6325	0	Trawl Survey
207858	TEL2007745	43.5773	-66.5698	0	Trawl Survey
208151	NED2015017	43.5762	-62.2332	0	Trawl Survey
208204	NED2017020	43.5798	-61.578	0	Trawl Survey
208281	NED2011025	43.5797	-60.6145	0	Trawl Survey
208295	NED2015017	43.5818	-60.438	0	Trawl Survey
208774	TEM2008830	43.5947	-66.6785	0	Trawl Survey
209180	NED2009027	43.592	-60.9103	0	Trawl Survey
209663	TEL2016003	43.5972	-67.0778	0	Trawl Survey
209667	NED2009027	43.6043	-67.0228	0	Trawl Survey
209790	NED2010027	43.598	-64.7132	0	Trawl Survey
209897	TEM2008830	43.6085	-63.3743	1	Trawl Survey
209912	NED2012022	43.6043	-63.1848	1	Trawl Survey
209965	TEM2008830	43.6005	-62.5312	0	Trawl Survey
209984	NED2010002	43.606	-62.2888	0	Trawl Survey
210014	TEL2007745	43.598	-61.9197	0	Trawl Survey
210125	NED2017020	43.6023	-60.5312	0	Trawl Survey
210140	NED2011025	43.6037	-60.3398	0	Trawl Survey
210150	NED2009027	43.6082	-60.215	0	Trawl Survey
210171	NED2012022	43.6052	-59.9533	0	Trawl Survey
210186	NED2009027	43.5997	-59.7695	0	Trawl Survey
210604	TEL2016003	43.6097	-66.7367	0	Trawl Survey
210763	NED2016016	43.621	-63.8615	0	Trawl Survey
210767	TEL2007745	43.6165	-63.8042	0	Trawl Survey
210796	NED2010027	43.6175	-63.4485	0	Trawl Survey
210909	NED2014018	43.6213	-62.0348	0	Trawl Survey
211007	NED2010002	43.6183	-60.8183	0	Trawl Survey
211094	NED2010027	43.6113	-59.7385	0	Trawl Survey
211109	NED2015017	43.6212	-59.5423	0	Trawl Survey
211491	NED2016016	43.6312	-66.9405	0	Trawl Survey
211607	NED2017020	43.6225	-64.4787	0	Trawl Survey
211618	NED2016016	43.632	-64.3458	0	Trawl Survey
211625	Observer	42.6085	-64.3853	1	Observer
211773	NED2013022	43.6288	-62.4167	0	Trawl Survey
211794	NED2013022	43.6335	-62.1515	0	Trawl Survey
211812	NED2014018	43.6335	-61.9262	0	Trawl Survey
211921	NED2016016	43.6298	-60.5635	0	Trawl Survey
211941	NED2013022	43.6263	-60.3203	0	Trawl Survey
211946	NED2015017	43.6258	-60.2617	0	Trawl Survey
211970	NED2010027	43.6342	-59.9618	0	Trawl Survey
211991	TEL2007745	43.6222	-59.692	0	Trawl Survey
212002	NED2015017	43.6278	-59.5558	0	Trawl Survey
212017	NED2011025	43.6265	-59.368	0	Trawl Survey
212392	NED2015017	43.6423	-66.834	0	Trawl Survey
212501	NED2012022	43.645	-64.3493	0	Trawl Survey
212539	NED2013022	43.6395	-63.8753	0	Trawl Survey
212544	TEL2007745	43.6418	-63.8035	0	Trawl Survey
212575	TEL2007745	43.6383	-63.4193	0	Trawl Survey
212623	NED2017020	43.6375	-62.8277	0	Trawl Survey
212750	NED2010002	43.6442	-61.2428	0	Trawl Survey
212780	NED2009027	43.6425	-60.8633	0	Trawl Survey
212801	TEM2008830	43.6438	-60.6058	0	Trawl Survey
212825	TEM2008830	43.6442	-60.3008	0	Trawl Survey
212826	NED2010002	43.6388	-60.288	0	Trawl Survey
212844	NED2009027	43.6463	-60.0715	0	Trawl Survey
212876	NED2010002	43.6373	-59.666	0	Trawl Survey
213225	TEL2016003	43.6523	-67.4317	0	Trawl Survey
213274	NED2013022	43.6505	-66.823	0	Trawl Survey
213354	NED2010027	43.6572	-64.6415	0	Trawl Survey
213376	NED2014101	43.6545	-64.3718	0	Trawl Survey
213482	NED2014018	43.6477	-63.048	0	Trawl Survey
213510	NED2015017	43.6565	-62.6947	0	Trawl Survey
213565	NED2011025	43.6538	-62.0182	0	Trawl Survey
213580	NED2012022	43.648	-61.8212	0	Trawl Survey
213598	TEM2008830	43.6585	-61.6027	0	Trawl Survey
213600	NED2016016	43.6468	-61.5782	0	Trawl Survey
213612	NED2012022	43.648	-61.4332	0	Trawl Survey
213638	NED2014018	43.6482	-61.105	0	Trawl Survey
213658	NED2016016	43.6468	-60.8523	0	Trawl Survey
213683	TEL2007745	43.6532	-60.543	0	Trawl Survey
213707	NED2017020	43.6565	-60.248	0	Trawl Survey
213761	NED2014018	43.6502	-59.5688	0	Trawl Survey
213778	NED2011025	43.6562	-59.3593	0	Trawl Survey
214133	NED2016016	43.6633	-67.0433	0	Trawl Survey
214141	TEL2016003	43.6625	-66.9432	0	Trawl Survey
214236	NED2016016	43.6657	-64.528	0	Trawl Survey
214283	TEM2008830	43.6682	-63.9518	0	Trawl Survey
214403	NED2009027	43.6603	-62.4462	0	Trawl Survey
214497	NED2017020	43.6677	-61.2762	0	Trawl Survey
214533	NED2012022	43.6655	-60.8243	0	Trawl Survey
214609	NED2014018	43.6703	-59.8843	0	Trawl Survey
214647	NED2016016	43.6695	-59.4093	0	Trawl Survey
214666	NED2016016	43.6603	-59.168	0	Trawl Survey
214979	NED2014018	43.6742	-67.3548	0	Trawl Survey
215028	NED2012022	43.6817	-66.744	0	Trawl Survey
215194	TEM2008830	43.683	-63.4467	0	Trawl Survey
215246	NED2011025	43.6778	-62.8012	0	Trawl Survey
215258	NED2011025	43.6798	-62.6538	0	Trawl Survey
215306	NED2014018	43.6745	-62.0498	0	Trawl Survey
215378	NED2011025	43.6805	-61.153	0	Trawl Survey
215387	NED2013022	43.676	-61.0373	0	Trawl Survey
215398	NED2010002	43.678	-60.9087	0	Trawl Survey
215459	NED2013022	43.6755	-60.1432	0	Trawl Survey
215482	NED2013022	43.676	-59.86	0	Trawl Survey
215980	NED2012022	43.6898	-64.4627	0	Trawl Survey
216037	NED2010027	43.686	-63.7438	0	Trawl Survey
216097	NED2016016	43.6913	-62.9933	0	Trawl Survey
216264	NED2010002	43.691	-60.9165	0	Trawl Survey
216265	TEL2007745	43.6903	-60.902	0	Trawl Survey
216336	NED2010002	43.69	-60.0192	0	Trawl Survey
216370	NED2011025	43.6867	-59.6	0	Trawl Survey
216402	NED2011025	43.6902	-59.1913	0	Trawl Survey
216403	NED2014018	43.6925	-59.1823	0	Trawl Survey
216733	NED2011025	43.6997	-67.1132	0	Trawl Survey
216735	NED2009027	43.6982	-67.0875	0	Trawl Survey
217058	NED2015017	43.7058	-61.8095	0	Trawl Survey
217072	NED2015017	43.6983	-61.6375	0	Trawl Survey
217090	NED2013028	43.7037	-61.4112	0	Trawl Survey
217136	NED2015017	43.6997	-60.8453	0	Trawl Survey
217139	NED2010027	43.6967	-60.804	0	Trawl Survey
217158	NED2014018	43.7077	-60.571	0	Trawl Survey
217225	NED2009027	43.702	-59.733	0	Trawl Survey
217240	TEL2007745	43.7038	-59.551	0	Trawl Survey
217241	NED2017020	43.7053	-59.529	0	Trawl Survey
217271	TEM2008830	43.7032	-59.1645	0	Trawl Survey
217589	TEM2008830	43.721	-67.2283	0	Trawl Survey
217814	TEM2008830	43.7187	-63.1545	1	Trawl Survey
217827	NED2009027	43.7202	-62.9832	0	Trawl Survey
217949	TEL2007745	43.7102	-61.4677	0	Trawl Survey
218015	NED2013022	43.7183	-60.6397	0	Trawl Survey
218456	TEL2016003	43.7228	-67.1468	0	Trawl Survey
218570	NED2015017	43.7315	-64.4585	0	Trawl Survey
218624	NED2012022	43.7222	-63.7905	0	Trawl Survey
218675	TEM2008830	43.729	-63.1495	0	Trawl Survey
218699	NED2010027	43.7278	-62.8472	0	Trawl Survey
218754	TEL2007745	43.7222	-62.16	0	Trawl Survey
218814	NED2013028	43.724	-61.4145	0	Trawl Survey
218815	NED2017020	43.7232	-61.4063	0	Trawl Survey
218851	NED2010027	43.7225	-60.958	0	Trawl Survey
218864	NED2016016	43.7233	-60.7862	0	Trawl Survey
218920	NED2010027	43.7287	-60.0952	0	Trawl Survey
218974	NED2010002	43.7293	-59.416	0	Trawl Survey
219529	NED2010027	43.7445	-63.2162	0	Trawl Survey
219617	NED2013022	43.734	-62.1152	0	Trawl Survey
220201	NED2017020	43.7483	-66.8192	0	Trawl Survey
220383	NED2013022	43.7553	-63.2502	0	Trawl Survey
220532	NED2013022	43.7538	-61.3882	0	Trawl Survey
220580	NED2012022	43.7557	-60.79	0	Trawl Survey
220615	NED2014018	43.7505	-60.3533	0	Trawl Survey
220653	NED2016016	43.7472	-59.888	0	Trawl Survey
221180	NED2017020	43.7597	-63.9287	0	Trawl Survey
221207	NED2011025	43.7695	-63.6	0	Trawl Survey
221223	TEL2007745	43.7617	-63.3947	0	Trawl Survey
221332	NED2012022	43.7613	-62.043	0	Trawl Survey
221352	NED2014018	43.7707	-61.7905	0	Trawl Survey
221364	NED2011025	43.7702	-61.6345	0	Trawl Survey
221403	NED2013022	43.7613	-61.1508	0	Trawl Survey
221405	NED2011025	43.7648	-61.1325	0	Trawl Survey
221409	TEL2007745	43.7617	-61.085	0	Trawl Survey
221442	NED2010027	43.7647	-60.666	0	Trawl Survey
221450	NED2010002	43.7682	-60.567	0	Trawl Survey
221460	NED2013022	43.7655	-60.4388	0	Trawl Survey
221473	NED2012022	43.7683	-60.2753	0	Trawl Survey
221487	NED2015017	43.7637	-60.101	0	Trawl Survey
221519	NED2011025	43.7685	-59.7123	0	Trawl Survey
221523	NED2013022	43.7635	-59.6593	0	Trawl Survey
221531	TEL2007745	43.765	-59.5618	0	Trawl Survey
221552	NED2013022	43.7612	-59.2937	0	Trawl Survey
221563	NED2014018	43.7685	-59.1633	0	Trawl Survey
221569	NED2016016	43.7667	-59.0792	0	Trawl Survey
221895	NED2016016	43.7718	-66.9667	0	Trawl Survey
221896	NED2017020	43.7807	-66.9573	0	Trawl Survey
221928	TEL2007745	43.779	-66.5583	0	Trawl Survey
222107	NED2017020	43.775	-62.9513	0	Trawl Survey
222225	NED2009027	43.7775	-61.479	0	Trawl Survey
222321	NED2017020	43.7745	-60.2775	0	Trawl Survey
222714	NED2011025	43.7855	-67.3042	0	Trawl Survey
222719	NED2011025	43.7945	-67.2393	0	Trawl Survey
222786	NED2015017	43.7937	-66.3998	0	Trawl Survey
222844	NED2017020	43.7897	-64.2528	0	Trawl Survey
223040	TEM2008830	43.7868	-61.8087	0	Trawl Survey
223051	NED2017020	43.7895	-61.6817	0	Trawl Survey
223116	NED2014018	43.7838	-60.8647	0	Trawl Survey
223151	NED2015017	43.7897	-60.4277	0	Trawl Survey
223180	NED2017020	43.7923	-60.0737	0	Trawl Survey
223253	NED2017020	43.7893	-59.1588	0	Trawl Survey
223551	NED2017020	43.8077	-67.3345	0	Trawl Survey
223560	NED2014102	43.8025	-67.2288	0	Trawl Survey
223694	TEL2016003	43.8028	-64.094	0	Trawl Survey
223696	NED2010027	43.804	-64.0725	0	Trawl Survey
223907	NED2010002	43.8005	-61.444	0	Trawl Survey
224028	NED2010027	43.7987	-59.9333	0	Trawl Survey
224035	NED2011025	43.8058	-59.8428	0	Trawl Survey
224068	NED2014018	43.7997	-59.434	0	Trawl Survey
224396	NED2014101	43.8118	-67.2235	0	Trawl Survey
224405	NED2010027	43.8103	-67.117	0	Trawl Survey
224422	NED2010027	43.8153	-66.9005	0	Trawl Survey
224636	NED2012022	43.8195	-62.7742	0	Trawl Survey
224688	TEM2008830	43.8187	-62.1305	0	Trawl Survey
224917	NED2011025	43.8208	-59.265	0	Trawl Survey
225299	NED2011025	43.8292	-66.3713	0	Trawl Survey
225382	TEL2016003	43.8252	-63.8757	0	Trawl Survey
225388	NED2011025	43.8215	-63.7968	0	Trawl Survey
225490	NED2011025	43.8278	-62.5193	0	Trawl Survey
225518	NED2011025	43.825	-62.179	0	Trawl Survey
225597	TEL2007745	43.8272	-61.1885	0	Trawl Survey
225718	NED2016016	43.8328	-59.6798	0	Trawl Survey
225725	NED2015017	43.8232	-59.598	0	Trawl Survey
225757	NED2014018	43.8312	-59.1903	0	Trawl Survey
225764	NED2016016	43.8225	-59.1103	0	Trawl Survey
226076	NED2009027	43.8353	-67.0695	0	Trawl Survey
226093	NED2015017	43.8397	-66.856	0	Trawl Survey
226133	NED2012022	43.838	-66.3493	0	Trawl Survey
226134	Observer	42.7837	-63.4477	1	Observer
226143	Observer	42.7847	-63.331	1	Observer
226146	Observer	42.7828	-63.3043	1	Observer
226236	NED2016016	43.8408	-63.603	0	Trawl Survey
226372	NED2010002	43.8428	-61.8962	0	Trawl Survey
226404	TEL2007745	43.8377	-61.5067	0	Trawl Survey
226414	NED2013028	43.8457	-61.3778	0	Trawl Survey
226534	NED2010027	43.8423	-59.876	0	Trawl Survey
226885	NED2012022	43.8522	-67.3433	0	Trawl Survey
227157	Observer	42.7977	-63.5507	1	Observer
227193	Observer	42.792	-63.098	1	Observer
227228	NED2016016	43.856	-61.5558	0	Trawl Survey
227231	NED2010027	43.8545	-61.5158	0	Trawl Survey
227242	NED2013028	43.8482	-61.3808	0	Trawl Survey
227279	NED2013022	43.8583	-60.9218	0	Trawl Survey
227309	NED2010027	43.8482	-60.5488	0	Trawl Survey
227353	TEM2008830	43.8468	-59.992	0	Trawl Survey
227396	TEM2008830	43.8477	-59.4577	0	Trawl Survey
227856	TEM2008830	43.8608	-64.0123	0	Trawl Survey
227918	NED2017020	43.8703	-63.2418	1	Trawl Survey
227994	NED2017020	43.8627	-62.2915	0	Trawl Survey
228028	NED2010002	43.8662	-61.868	0	Trawl Survey
228242	TEL2007745	43.859	-59.2015	0	Trawl Survey
228564	NED2014018	43.882	-66.9763	0	Trawl Survey
228591	NED2010027	43.8818	-66.634	0	Trawl Survey
229024	NED2017020	43.883	-59.7105	0	Trawl Survey
229358	NED2013022	43.8862	-67.3173	0	Trawl Survey
229359	TEM2008830	43.8945	-67.303	0	Trawl Survey
229366	NED2016016	43.8957	-67.2155	0	Trawl Survey
229388	NED2015017	43.8918	-66.9347	0	Trawl Survey
229434	NED2012022	43.8953	-66.3655	0	Trawl Survey
229491	NED2014018	43.8913	-64.1163	0	Trawl Survey
229542	TEL2007745	43.8928	-63.4832	0	Trawl Survey
229579	NED2011025	43.8923	-63.0222	1	Trawl Survey
229630	NED2013022	43.8953	-62.3887	0	Trawl Survey
229664	NED2010027	43.8948	-61.9683	0	Trawl Survey
229689	NED2013022	43.8837	-61.6533	0	Trawl Survey
229703	NED2012022	43.8923	-61.4785	0	Trawl Survey
229717	NED2009027	43.886	-61.3008	0	Trawl Survey
229792	NED2012022	43.8877	-60.373	0	Trawl Survey
230207	NED2017020	43.898	-66.9363	0	Trawl Survey
230210	NED2012022	43.9013	-66.896	0	Trawl Survey
230252	NED2011025	43.9008	-66.3753	0	Trawl Survey
230472	TEM2008830	43.9065	-62.0923	0	Trawl Survey
230534	NED2012022	43.897	-61.3118	0	Trawl Survey
230552	NED2016016	43.9043	-61.0973	0	Trawl Survey
230718	NED2015017	43.9003	-58.7807	0	Trawl Survey
231040	NED2014018	43.916	-66.497	0	Trawl Survey
231047	TEM2008830	43.9168	-66.4205	0	Trawl Survey
231131	NED2011025	43.9165	-63.835	1	Trawl Survey
231164	NED2009027	43.9173	-63.4175	0	Trawl Survey
231221	TEL2007745	43.9112	-62.7077	0	Trawl Survey
231250	NED2015017	43.9132	-62.3485	0	Trawl Survey
231468	NED2013022	43.9198	-59.3028	0	Trawl Survey
231833	TEM2008830	43.9288	-66.4733	0	Trawl Survey
231931	NED2015017	43.923	-63.7382	1	Trawl Survey
231973	NED2016016	43.9293	-63.213	1	Trawl Survey
232108	NED2010027	43.928	-61.5237	0	Trawl Survey
232124	NED2011025	43.9225	-61.3345	0	Trawl Survey
232559	NED2011025	43.938	-67.2072	0	Trawl Survey
232571	NED2012022	43.9357	-67.0683	0	Trawl Survey
232594	NED2014018	43.939	-66.7777	0	Trawl Survey
232777	NED2015017	43.9355	-62.9593	0	Trawl Survey
232871	NED2016016	43.9375	-61.7943	0	Trawl Survey
232885	NED2014018	43.9417	-61.6102	0	Trawl Survey
232945	NED2012022	43.9443	-60.8623	0	Trawl Survey
233078	NED2016016	43.9395	-58.7687	0	Trawl Survey
233079	NED2017020	43.9377	-58.7553	0	Trawl Survey
233085	NED2014018	43.9407	-58.6825	0	Trawl Survey
233087	NED2009027	43.9417	-58.6623	0	Trawl Survey
233391	NED2015017	43.9463	-66.55	0	Trawl Survey
233515	NED2017020	43.949	-63.4462	0	Trawl Survey
233594	NED2014018	43.9497	-62.469	0	Trawl Survey
233708	NED2012022	43.9482	-61.041	0	Trawl Survey
233709	NED2013022	43.9505	-61.0348	0	Trawl Survey
233856	TEM2008830	43.9513	-58.7217	0	Trawl Survey
234078	Observer	42.8857	-67.241	1	Observer
234174	NED2009027	43.9683	-66.4322	0	Trawl Survey
234271	NED2013028	43.9682	-63.6285	0	Trawl Survey
234493	NED2010027	43.9593	-60.8495	0	Trawl Survey
234579	NED2015017	43.9685	-59.2823	0	Trawl Survey
235004	TEL2007745	43.9778	-64.0103	0	Trawl Survey
235025	NED2017020	43.982	-63.7432	1	Trawl Survey
235078	NED2016016	43.9767	-63.0802	0	Trawl Survey
235109	TEM2008830	43.972	-62.6988	0	Trawl Survey
235123	NED2017020	43.9747	-62.5205	0	Trawl Survey
235136	NED2012022	43.9813	-62.3668	0	Trawl Survey
235391	NED2013022	43.9747	-58.663	0	Trawl Survey
235691	NED2017020	43.9913	-66.552	0	Trawl Survey
235700	NED2016016	43.9845	-66.4352	0	Trawl Survey
235702	NED2013022	43.9837	-66.4145	0	Trawl Survey
235829	NED2012022	43.9873	-63.2163	1	Trawl Survey
235872	TEL2007745	43.9938	-62.6713	0	Trawl Survey
235964	NED2014018	43.984	-61.5328	0	Trawl Survey
235974	NED2016016	43.9855	-61.4022	0	Trawl Survey
235988	NED2013028	43.9845	-61.2315	0	Trawl Survey
236014	NED2011025	43.9862	-60.905	0	Trawl Survey
236017	NED2016016	43.9928	-60.863	0	Trawl Survey
236124	NED2016016	43.9935	-59.2208	0	Trawl Survey
236140	Observer	42.8988	-67.2427	1	Observer
236173	NED2013022	43.9905	-58.6145	0	Trawl Survey
236174	NED2014018	43.9875	-58.5987	0	Trawl Survey
236473	NED2010027	44.0045	-66.4668	0	Trawl Survey
236477	NED2012022	44.0058	-66.4195	0	Trawl Survey
236497	Observer	42.9	-62.783	1	Observer
236564	NED2016016	44.0027	-63.7105	0	Trawl Survey
237215	NED2013022	44.02	-66.9147	0	Trawl Survey
237239	NED2016016	44.015	-66.61	0	Trawl Survey
237357	NED2014101	44.0142	-63.5015	1	Trawl Survey
237410	NED2012022	44.0173	-62.8422	0	Trawl Survey
237481	NED2016016	44.0197	-61.9577	0	Trawl Survey
237680	NED2013022	44.0093	-59.2697	0	Trawl Survey
237711	NED2016016	44.0197	-58.8902	0	Trawl Survey
238033	TEL2007745	44.024	-66.445	0	Trawl Survey
238124	TEM2008830	44.03	-63.6402	1	Trawl Survey
238135	NED2014102	44.0218	-63.4945	0	Trawl Survey
238137	NED2015017	44.0233	-63.4733	1	Trawl Survey
238327	NED2013028	44.0263	-61.098	0	Trawl Survey
238336	NED2014018	44.024	-60.99	0	Trawl Survey
238350	NED2009027	44.0323	-60.8122	0	Trawl Survey
238433	NED2013028	44.023	-59.781	0	Trawl Survey
238488	NED2017020	44.029	-58.939	0	Trawl Survey
238518	NED2017020	44.0235	-58.564	0	Trawl Survey
238781	NED2017020	44.034	-66.8282	0	Trawl Survey
238851	NED2015017	44.0375	-64.229	0	Trawl Survey
238899	NED2014101	44.0428	-63.6297	1	Trawl Survey
238930	NED2017020	44.0372	-63.25	1	Trawl Survey
239090	TEL2007745	44.0343	-61.254	0	Trawl Survey
239102	NED2013022	44.0353	-61.0997	0	Trawl Survey
239103	NED2013028	44.0392	-61.0975	0	Trawl Survey
239183	NED2012022	44.0337	-60.0973	0	Trawl Survey
239195	NED2013022	44.034	-59.9395	0	Trawl Survey
239198	NED2014018	44.043	-59.9127	0	Trawl Survey
239272	NED2012022	44.0397	-58.8175	0	Trawl Survey
239286	TEM2008830	44.0397	-58.6422	0	Trawl Survey
239295	NED2016016	44.0345	-58.5395	0	Trawl Survey
239660	NED2015017	44.048	-63.7898	0	Trawl Survey
239673	NED2014102	44.046	-63.6277	0	Trawl Survey
239741	NED2015017	44.048	-62.775	0	Trawl Survey
239944	NED2015017	44.054	-60.2463	0	Trawl Survey
240043	NED2015017	44.0515	-58.8648	0	Trawl Survey
240071	NED2010027	44.0473	-58.515	0	Trawl Survey
240290	NED2010027	44.0702	-67.2975	0	Trawl Survey
240432	NED2014018	44.0585	-63.7753	0	Trawl Survey
240445	NED2012022	44.0623	-63.61	0	Trawl Survey
240639	NED2015017	44.0633	-61.1885	0	Trawl Survey
240704	NED2013022	44.0687	-60.3838	0	Trawl Survey
240716	NED2010027	44.0653	-60.2305	0	Trawl Survey
240730	TEL2007745	44.0622	-60.0563	0	Trawl Survey
240753	NED2010027	44.0648	-59.7728	0	Trawl Survey
241085	TEL2016003	44.0777	-67.0102	0	Trawl Survey
241090	TEM2008830	44.0727	-66.95	0	Trawl Survey
241093	NED2014101	44.0777	-66.9092	0	Trawl Survey
241133	NED2009027	44.0708	-66.4112	0	Trawl Survey
241212	NED2013028	44.0723	-63.6457	0	Trawl Survey
241213	NED2013028	44.0785	-63.6338	0	Trawl Survey
241233	NED2017020	44.0822	-63.3827	1	Trawl Survey
241428	NED2012022	44.0817	-60.953	0	Trawl Survey
241436	NED2010002	44.0713	-60.8555	0	Trawl Survey
241486	NED2011025	44.0788	-60.2263	0	Trawl Survey
241505	NED2013028	44.0803	-59.993	0	Trawl Survey
241528	NED2013028	44.0755	-59.7087	0	Trawl Survey
241589	TEL2007745	44.077	-58.847	0	Trawl Survey
241988	NED2010027	44.0923	-63.5625	0	Trawl Survey
242000	NED2013028	44.0895	-63.4075	0	Trawl Survey
242272	NED2013028	44.085	-60.0142	0	Trawl Survey
242295	NED2016016	44.0848	-59.7293	0	Trawl Survey
242372	NED2009027	44.0872	-58.719	0	Trawl Survey
242379	NED2015017	44.0905	-58.6325	0	Trawl Survey
242384	NED2017020	44.0877	-58.5752	0	Trawl Survey
242396	NED2011025	44.0895	-58.4208	0	Trawl Survey
242604	NED2017020	44.0967	-67.2818	0	Trawl Survey
242635	NED2014102	44.0998	-66.8997	0	Trawl Survey
242675	NED2011025	44.096	-66.406	0	Trawl Survey
242678	NED2016016	44.1038	-66.3627	0	Trawl Survey
242769	NED2011025	44.098	-63.4193	0	Trawl Survey
242771	NED2013028	44.096	-63.399	0	Trawl Survey
242815	NED2013022	44.1025	-62.8438	0	Trawl Survey
242897	TEL2007745	44.1037	-61.8242	0	Trawl Survey
242953	TEL2007745	44.1063	-61.1285	0	Trawl Survey
242968	NED2010027	44.0983	-60.9375	0	Trawl Survey
242992	NED2011025	44.098	-60.6392	0	Trawl Survey
243022	NED2016016	44.0973	-60.2667	0	Trawl Survey
243033	NED2011025	44.1012	-60.1372	0	Trawl Survey
243052	NED2012022	44.102	-59.8987	0	Trawl Survey
243131	NED2009027	44.1008	-58.9105	0	Trawl Survey
243138	TEM2008830	44.1072	-58.8253	0	Trawl Survey
243170	NED2015017	44.1042	-58.4248	0	Trawl Survey
243505	NED2013022	44.1138	-63.8697	0	Trawl Survey
243538	NED2013028	44.116	-63.4583	0	Trawl Survey
243680	NED2017020	44.1127	-61.6918	1	Trawl Survey
243720	NED2012022	44.1183	-61.1908	0	Trawl Survey
243801	TEL2007745	44.1107	-60.187	0	Trawl Survey
243802	NED2013028	44.1163	-60.165	0	Trawl Survey
243804	NED2013028	44.1175	-60.144	0	Trawl Survey
243844	NED2011025	44.1165	-59.6507	0	Trawl Survey
243852	NED2017020	44.1117	-59.5488	0	Trawl Survey
243858	NED2014018	44.1135	-59.4678	0	Trawl Survey
243894	NED2015017	44.116	-59.0242	0	Trawl Survey
243936	NED2014018	44.1098	-58.4978	0	Trawl Survey
244161	NED2011025	44.1307	-67.1177	0	Trawl Survey
244295	NED2016016	44.1248	-63.5837	0	Trawl Survey
244305	NED2013028	44.1242	-63.4603	0	Trawl Survey
244476	NED2012022	44.1292	-61.3343	0	Trawl Survey
244482	NED2013022	44.1283	-61.2473	0	Trawl Survey
244485	NED2011025	44.1263	-61.22	0	Trawl Survey
244524	NED2010027	44.129	-60.7347	0	Trawl Survey
244538	NED2016016	44.129	-60.5573	0	Trawl Survey
244545	NED2013028	44.129	-60.4643	0	Trawl Survey
244546	NED2013028	44.1312	-60.457	0	Trawl Survey
244555	NED2014018	44.128	-60.344	0	Trawl Survey
244618	NED2013028	44.123	-59.5553	0	Trawl Survey
244646	NED2016016	44.1253	-59.2045	0	Trawl Survey
244928	NED2012022	44.1427	-67.1053	0	Trawl Survey
244931	TEM2008830	44.1423	-67.0622	0	Trawl Survey
245087	NED2009027	44.1418	-63.2102	0	Trawl Survey
245244	NED2009027	44.138	-61.2508	0	Trawl Survey
245255	NED2011025	44.1333	-61.1117	0	Trawl Survey
245293	NED2009027	44.138	-60.6423	0	Trawl Survey
245305	NED2012022	44.139	-60.488	0	Trawl Survey
245360	NED2012022	44.1367	-59.8062	0	Trawl Survey
245361	NED2011025	44.1347	-59.7895	0	Trawl Survey
245407	NED2016016	44.1387	-59.222	0	Trawl Survey
245429	NED2013022	44.1378	-58.9433	0	Trawl Survey
245432	TEM2008830	44.1362	-58.9142	0	Trawl Survey
245478	NED2013022	44.1437	-58.3315	0	Trawl Survey
245482	NED2016016	44.1358	-58.289	0	Trawl Survey
245722	NED2013022	44.1537	-66.675	0	Trawl Survey
245735	NED2015017	44.1463	-66.5123	0	Trawl Survey
245800	TEL2007745	44.153	-63.7775	0	Trawl Survey
245824	TEL2016003	44.1505	-63.4685	0	Trawl Survey
245843	NED2009027	44.1457	-63.2385	0	Trawl Survey
245852	NED2017020	44.1568	-63.1177	1	Trawl Survey
245877	NED2014018	44.1538	-62.8097	1	Trawl Survey
245918	TEM2008830	44.1462	-62.3032	0	Trawl Survey
245959	NED2016016	44.1487	-61.791	0	Trawl Survey
245987	NED2016016	44.1577	-61.4358	0	Trawl Survey
245990	NED2014018	44.1535	-61.4082	0	Trawl Survey
246023	NED2016016	44.1565	-60.9867	0	Trawl Survey
246024	NED2009027	44.154	-60.9808	0	Trawl Survey
246037	NED2015017	44.151	-60.8212	0	Trawl Survey
246041	NED2016016	44.1493	-60.7667	0	Trawl Survey
246058	NED2015017	44.1575	-60.5565	0	Trawl Survey
246195	NED2011025	44.154	-58.842	0	Trawl Survey
246214	NED2015017	44.1488	-58.6127	0	Trawl Survey
246436	NED2009027	44.1665	-67.219	0	Trawl Survey
246451	NED2016016	44.1618	-67.0212	0	Trawl Survey
246463	NED2009027	44.1672	-66.8795	0	Trawl Survey
246474	NED2014018	44.1603	-66.7372	0	Trawl Survey
246502	NED2013022	44.1593	-66.3948	0	Trawl Survey
246505	NED2017020	44.1658	-66.3568	0	Trawl Survey
246582	TEL2016003	44.1598	-63.4298	0	Trawl Survey
246597	NED2015002	44.17	-63.2473	0	Trawl Survey
246598	NED2015002	44.168	-63.2397	0	Trawl Survey
246663	NED2015017	44.1653	-62.4205	0	Trawl Survey
246695	NED2011025	44.1602	-62.0295	0	Trawl Survey
246777	NED2010027	44.1668	-61.0012	0	Trawl Survey
246789	NED2017020	44.1625	-60.8572	0	Trawl Survey
246793	NED2013028	44.167	-60.8093	0	Trawl Survey
246871	NED2016016	44.16	-59.8378	0	Trawl Survey
246980	NED2010027	44.1627	-58.4767	0	Trawl Survey
247194	NED2015017	44.1725	-67.1542	0	Trawl Survey
247210	NED2014018	44.1812	-66.9557	0	Trawl Survey
247240	TEL2007745	44.1798	-66.5728	0	Trawl Survey
247245	TEM2008830	44.1725	-66.517	0	Trawl Survey
247304	NED2009027	44.1705	-63.8213	0	Trawl Survey
247309	NED2010027	44.1723	-63.7587	0	Trawl Survey
247350	NED2015002	44.1733	-63.25	0	Trawl Survey
247415	NED2016016	44.1777	-62.4347	1	Trawl Survey
247419	NED2017020	44.1803	-62.388	1	Trawl Survey
247486	NED2010027	44.1762	-61.5495	0	Trawl Survey
247529	NED2009027	44.1775	-61.0147	0	Trawl Survey
247549	NED2013022	44.1712	-60.7657	0	Trawl Survey
247568	NED2017020	44.1723	-60.5343	0	Trawl Survey
247587	NED2011025	44.1745	-60.2888	0	Trawl Survey
247588	NED2017020	44.1808	-60.2793	0	Trawl Survey
247607	NED2014018	44.1783	-60.0465	0	Trawl Survey
247608	NED2014018	44.1713	-60.0308	0	Trawl Survey
247658	NED2010027	44.1748	-59.414	0	Trawl Survey
247756	NED2012022	44.1765	-58.1835	0	Trawl Survey
247978	NED2013022	44.1868	-66.7458	0	Trawl Survey
247983	NED2017020	44.1938	-66.6842	0	Trawl Survey
248094	NED2009027	44.1867	-63.3338	0	Trawl Survey
248226	NED2011025	44.1925	-61.6888	0	Trawl Survey
248397	NED2013028	44.1893	-59.552	0	Trawl Survey
248401	TEL2007745	44.1895	-59.5107	0	Trawl Survey
248494	TEL2007745	44.1858	-58.3483	0	Trawl Survey
248846	NED2014018	44.2072	-63.1873	1	Trawl Survey
248903	NED2010027	44.1968	-62.4748	0	Trawl Survey
249045	NED2017020	44.1955	-60.709	0	Trawl Survey
249056	NED2011025	44.2	-60.5732	0	Trawl Survey
249139	NED2013022	44.1975	-59.5308	0	Trawl Survey
249208	NED2014018	44.1975	-58.6712	0	Trawl Survey
249238	NED2013022	44.202	-58.295	0	Trawl Survey
249462	TEL2007745	44.2158	-66.7977	0	Trawl Survey
249471	NED2009027	44.2078	-66.6887	0	Trawl Survey
249532	NED2011025	44.2195	-63.821	0	Trawl Survey
249606	NED2014018	44.2183	-62.894	1	Trawl Survey
249648	NED2014018	44.2145	-62.3798	0	Trawl Survey
249755	TEM2008830	44.217	-61.0422	0	Trawl Survey
249781	NED2010027	44.216	-60.7148	0	Trawl Survey
249858	NED2016016	44.22	-59.7565	0	Trawl Survey
249897	NED2015017	44.2123	-59.2678	0	Trawl Survey
249969	NED2010027	44.2142	-58.3727	0	Trawl Survey
249994	NED2014018	44.2078	-58.0618	0	Trawl Survey
250191	NED2012022	44.2272	-66.8908	0	Trawl Survey
250201	NED2016016	44.231	-66.7588	0	Trawl Survey
250211	NED2010027	44.228	-66.6432	0	Trawl Survey
250222	NED2010027	44.2268	-66.5035	0	Trawl Survey
250383	NED2013022	44.2218	-62.3367	1	Trawl Survey
250464	TEL2007745	44.2263	-61.3285	0	Trawl Survey
250505	NED2009027	44.2257	-60.8125	0	Trawl Survey
250606	NED2012022	44.2245	-59.5583	0	Trawl Survey
250636	NED2009027	44.2292	-59.1833	0	Trawl Survey
250684	NED2012022	44.231	-58.5835	0	Trawl Survey
250704	NED2011025	44.232	-58.3358	0	Trawl Survey
250706	TEL2007745	44.2292	-58.317	0	Trawl Survey
250935	NED2012022	44.237	-66.7222	0	Trawl Survey
251045	NED2016016	44.2335	-63.1597	0	Trawl Survey
251186	NED2010002	44.2418	-61.4063	0	Trawl Survey
251200	NED2010027	44.243	-61.2227	0	Trawl Survey
251230	TEL2007745	44.2385	-60.8513	0	Trawl Survey
251266	TEL2007745	44.2433	-60.405	0	Trawl Survey
251294	NED2010002	44.2397	-60.0532	0	Trawl Survey
251327	NED2011025	44.2382	-59.6508	0	Trawl Survey
251329	TEM2008830	44.2427	-59.6145	0	Trawl Survey
251332	NED2015017	44.2345	-59.5825	0	Trawl Survey
251354	TEL2007745	44.2327	-59.304	0	Trawl Survey
251363	NED2011025	44.2405	-59.1968	0	Trawl Survey
251380	NED2012022	44.2338	-58.9868	0	Trawl Survey
251389	NED2013022	44.2327	-58.8673	0	Trawl Survey
251439	NED2012022	44.242	-58.2528	0	Trawl Survey
251466	NED2016016	44.241	-57.9082	0	Trawl Survey
251666	TEL2016003	44.2537	-66.6818	0	Trawl Survey
251667	NED2015017	44.2575	-66.67	0	Trawl Survey
251758	NED2014018	44.2548	-63.3235	0	Trawl Survey
251759	NED2015002	44.2555	-63.3097	0	Trawl Survey
251771	TEM2008830	44.249	-63.1593	0	Trawl Survey
251910	NED2009027	44.2485	-61.4308	0	Trawl Survey
251976	NED2016016	44.2533	-60.6068	0	Trawl Survey
251980	NED2013022	44.2552	-60.55	0	Trawl Survey
252007	NED2010027	44.257	-60.2188	0	Trawl Survey
252097	NED2009027	44.2512	-59.0907	0	Trawl Survey
252121	NED2009027	44.2467	-58.8033	0	Trawl Survey
252124	NED2017020	44.257	-58.7567	0	Trawl Survey
252203	NED2010027	44.2555	-57.7797	0	Trawl Survey
252401	NED2015017	44.2688	-66.5622	0	Trawl Survey
252454	NED2013022	44.2687	-63.6778	0	Trawl Survey
252481	NED2014018	44.2588	-63.3295	0	Trawl Survey
252482	TEL2007745	44.2695	-63.3225	0	Trawl Survey
252483	TEM2008830	44.2695	-63.3162	0	Trawl Survey
252518	NED2011025	44.269	-62.8737	0	Trawl Survey
252586	NED2015017	44.2618	-62.0225	0	Trawl Survey
252587	NED2013022	44.2603	-62.0192	0	Trawl Survey
252715	NED2013028	44.2632	-60.4127	0	Trawl Survey
252763	NED2009027	44.2607	-59.8242	0	Trawl Survey
252792	NED2017020	44.2593	-59.4538	0	Trawl Survey
252895	TEL2007745	44.259	-58.1697	0	Trawl Survey
253075	NED2013022	44.2777	-67.1798	0	Trawl Survey
253203	TEL2007745	44.2772	-63.325	0	Trawl Survey
253220	NED2015017	44.2708	-63.112	1	Trawl Survey
253235	NED2011025	44.2755	-62.9293	1	Trawl Survey
253511	NED2010002	44.2745	-59.4783	0	Trawl Survey
253530	NED2010027	44.2765	-59.2418	0	Trawl Survey
253583	NED2011025	44.2717	-58.5813	0	Trawl Survey
253588	NED2010027	44.2795	-58.5203	0	Trawl Survey
253798	NED2013022	44.2832	-67.1332	0	Trawl Survey
253851	NED2017020	44.2868	-66.4835	0	Trawl Survey
253952	NED2015017	44.2947	-62.9512	0	Trawl Survey
254097	NED2011025	44.2915	-61.1417	0	Trawl Survey
254135	NED2015017	44.2927	-60.6695	0	Trawl Survey
254158	NED2013028	44.2827	-60.3768	0	Trawl Survey
254200	NED2015017	44.2848	-59.8603	0	Trawl Survey
254234	NED2016016	44.2877	-59.4358	0	Trawl Survey
254257	NED2016016	44.2852	-59.1478	0	Trawl Survey
254309	NED2014018	44.2937	-58.4997	0	Trawl Survey
254368	NED2009027	44.2835	-57.758	0	Trawl Survey
254804	NED2009027	44.303	-61.2513	0	Trawl Survey
254810	NED2009027	44.3025	-61.1763	0	Trawl Survey
254812	NED2013022	44.3045	-61.16	0	Trawl Survey
254950	NED2012022	44.2997	-59.4357	0	Trawl Survey
254959	NED2010027	44.2963	-59.3168	0	Trawl Survey
254971	TEM2008830	44.3047	-59.1652	0	Trawl Survey
254976	NED2011025	44.3012	-59.1128	0	Trawl Survey
254988	NED2011025	44.3012	-58.9652	0	Trawl Survey
254991	NED2012022	44.304	-58.918	0	Trawl Survey
255010	NED2010027	44.3038	-58.6825	0	Trawl Survey
255059	NED2011025	44.3018	-58.0742	0	Trawl Survey
255060	TEM2008830	44.3005	-58.0607	0	Trawl Survey
255079	NED2011025	44.3068	-57.8213	0	Trawl Survey
255100	NED2011025	44.305	-57.569	0	Trawl Survey
255229	NED2009027	44.3098	-67.1533	0	Trawl Survey
255397	NED2009027	44.3122	-62.7782	0	Trawl Survey
255433	NED2015017	44.3123	-62.3202	0	Trawl Survey
255547	NED2015017	44.3105	-60.9075	0	Trawl Survey
255567	NED2010027	44.3145	-60.659	0	Trawl Survey
255576	NED2011025	44.312	-60.5482	0	Trawl Survey
255653	TEM2008830	44.3077	-59.5825	0	Trawl Survey
255699	NED2010027	44.3157	-59.0095	0	Trawl Survey
255782	NED2014018	44.3123	-57.9795	0	Trawl Survey
255787	NED2009027	44.3123	-57.911	0	Trawl Survey
255788	NED2013022	44.3163	-57.9037	0	Trawl Survey
255795	NED2012022	44.3095	-57.8118	0	Trawl Survey
255796	TEL2007745	44.3088	-57.7962	0	Trawl Survey
255800	NED2013022	44.31	-57.7455	0	Trawl Survey
255969	NED2010027	44.329	-66.8243	0	Trawl Survey
256240	TEM2008830	44.323	-61.179	0	Trawl Survey
256258	NED2013028	44.325	-60.9488	0	Trawl Survey
256259	NED2013028	44.3312	-60.9422	0	Trawl Survey
256260	NED2012022	44.3233	-60.9335	0	Trawl Survey
256370	NED2014018	44.3257	-59.5593	0	Trawl Survey
256393	NED2017020	44.3283	-59.2692	0	Trawl Survey
256422	NED2011025	44.3297	-58.9112	0	Trawl Survey
256487	NED2013022	44.3217	-58.0953	0	Trawl Survey
256495	NED2009027	44.3238	-58.0015	0	Trawl Survey
256502	TEM2008830	44.3285	-57.9147	0	Trawl Survey
256508	NED2012022	44.3242	-57.8403	0	Trawl Survey
256512	NED2010002	44.329	-57.7883	0	Trawl Survey
256700	NED2010027	44.3368	-66.6128	0	Trawl Survey
256821	NED2013022	44.3433	-62.839	0	Trawl Survey
256943	NED2015017	44.3435	-61.3152	0	Trawl Survey
257028	TEL2007745	44.3345	-60.2598	0	Trawl Survey
257091	NED2015017	44.3377	-59.4722	0	Trawl Survey
257167	NED2016016	44.3378	-58.527	0	Trawl Survey
257220	NED2010002	44.3447	-57.8602	0	Trawl Survey
257248	TEM2008830	44.3345	-57.5113	0	Trawl Survey
257386	NED2014018	44.3473	-66.9695	0	Trawl Survey
257587	NED2010027	44.3535	-62.1698	0	Trawl Survey
257615	NED2009027	44.3528	-61.813	0	Trawl Survey
257665	NED2012022	44.354	-61.1882	0	Trawl Survey
257696	TEL2007745	44.347	-60.808	0	Trawl Survey
257701	NED2013022	44.3505	-60.7395	0	Trawl Survey
257752	NED2013028	44.3568	-60.1073	0	Trawl Survey
257753	NED2012022	44.345	-60.0993	0	Trawl Survey
257755	NED2011025	44.3453	-60.0675	0	Trawl Survey
257801	NED2013022	44.3475	-59.4925	0	Trawl Survey
257802	NED2013028	44.3478	-59.4823	0	Trawl Survey
257805	NED2017020	44.347	-59.4445	0	Trawl Survey
257922	NED2011025	44.3457	-57.9833	0	Trawl Survey
257943	NED2012022	44.349	-57.7312	0	Trawl Survey
257952	NED2010002	44.3477	-57.6185	0	Trawl Survey
257955	NED2015017	44.3488	-57.5702	0	Trawl Survey
258075	Observer	43.1668	-63.6947	1	Observer
258077	Observer	43.1688	-63.6778	1	Observer
258120	NED2014018	44.3578	-66.6723	0	Trawl Survey
258134	TEL2007745	44.3583	-66.501	0	Trawl Survey
258315	TEM2008830	44.3577	-61.9088	0	Trawl Survey
258345	NED2010002	44.3588	-61.5348	0	Trawl Survey
258357	NED2017020	44.3613	-61.3913	0	Trawl Survey
258413	NED2012022	44.3663	-60.6965	0	Trawl Survey
258415	NED2011025	44.3622	-60.6683	0	Trawl Survey
258421	TEM2008830	44.3603	-60.5887	0	Trawl Survey
258461	NED2013028	44.3595	-60.0943	0	Trawl Survey
258481	NED2013028	44.3688	-59.844	0	Trawl Survey
258522	NED2010002	44.3645	-59.3358	0	Trawl Survey
258563	NED2012022	44.3677	-58.8225	0	Trawl Survey
258608	NED2012022	44.3578	-58.262	0	Trawl Survey
258660	NED2009027	44.3695	-57.6165	0	Trawl Survey
258669	NED2011025	44.3627	-57.5008	0	Trawl Survey
258673	NED2012022	44.3653	-57.451	0	Trawl Survey
258793	TEM2008830	44.3718	-67.1037	0	Trawl Survey
258807	NED2011025	44.3773	-66.9233	0	Trawl Survey
258957	NED2017020	44.3778	-62.7248	1	Trawl Survey
259006	NED2011025	44.3742	-62.114	0	Trawl Survey
259077	NED2014018	44.3793	-61.2273	0	Trawl Survey
259108	NED2013028	44.377	-60.8407	0	Trawl Survey
259229	NED2014018	44.3707	-59.337	0	Trawl Survey
259234	NED2012022	44.3728	-59.2682	0	Trawl Survey
259253	NED2014018	44.3775	-59.032	0	Trawl Survey
259254	TEL2007745	44.3765	-59.0278	0	Trawl Survey
259320	TEL2007745	44.3712	-58.2025	0	Trawl Survey
259340	NED2016016	44.3795	-57.9462	0	Trawl Survey
259353	NED2016016	44.3785	-57.7857	0	Trawl Survey
259358	NED2015017	44.3785	-57.7265	0	Trawl Survey
259373	NED2012022	44.3818	-57.5373	0	Trawl Survey
259528	NED2017020	44.3933	-66.7398	0	Trawl Survey
259549	NED2009027	44.3895	-66.4775	0	Trawl Survey
259655	NED2015017	44.3933	-62.833	0	Trawl Survey
259666	NED2013022	44.3882	-62.6987	0	Trawl Survey
259716	NED2015017	44.3903	-62.0812	0	Trawl Survey
259733	NED2012022	44.3915	-61.8647	0	Trawl Survey
259760	NED2009027	44.3947	-61.5327	0	Trawl Survey
259804	NED2010027	44.387	-60.977	0	Trawl Survey
259821	NED2011025	44.3888	-60.7647	0	Trawl Survey
259822	NED2012022	44.3928	-60.7515	0	Trawl Survey
259831	NED2012022	44.3912	-60.6385	0	Trawl Survey
259841	NED2013022	44.3907	-60.5155	0	Trawl Survey
259861	NED2010027	44.3922	-60.2717	0	Trawl Survey
259919	NED2015017	44.3947	-59.5443	0	Trawl Survey
259946	NED2016016	44.383	-59.2092	0	Trawl Survey
259952	NED2014018	44.3845	-59.1387	0	Trawl Survey
259992	NED2013022	44.3823	-58.6348	0	Trawl Survey
260028	NED2013022	44.3832	-58.1877	0	Trawl Survey
260033	TEM2008830	44.391	-58.1193	0	Trawl Survey
260051	NED2010027	44.3887	-57.9003	0	Trawl Survey
260075	NED2011025	44.3833	-57.6018	0	Trawl Survey
260080	NED2014018	44.3893	-57.541	0	Trawl Survey
260093	NED2010027	44.3825	-57.3797	0	Trawl Survey
260527	NED2016016	44.4037	-60.7428	0	Trawl Survey
260553	NED2009027	44.3992	-60.4183	0	Trawl Survey
260628	NED2011025	44.406	-59.4783	0	Trawl Survey
260668	NED2013022	44.4035	-58.9863	0	Trawl Survey
260675	NED2014018	44.3978	-58.9008	0	Trawl Survey
260691	TEL2007745	44.4022	-58.6997	0	Trawl Survey
260733	NED2017020	44.4033	-58.1693	0	Trawl Survey
260780	NED2010027	44.3968	-57.5868	0	Trawl Survey
260782	NED2017020	44.404	-57.5595	0	Trawl Survey
260788	TEL2007745	44.4045	-57.4935	0	Trawl Survey
260928	NED2009027	44.41	-66.8305	0	Trawl Survey
261057	NED2017020	44.4077	-62.6615	0	Trawl Survey
261271	NED2009027	44.4133	-59.9893	0	Trawl Survey
261292	NED2017020	44.4187	-59.7263	0	Trawl Survey
261321	NED2016016	44.4128	-59.371	0	Trawl Survey
261369	NED2015017	44.4117	-58.7707	0	Trawl Survey
261407	NED2013022	44.4152	-58.3002	0	Trawl Survey
261470	NED2015017	44.4078	-57.5085	0	Trawl Survey
261479	TEM2008830	44.4183	-57.4062	0	Trawl Survey
261487	TEL2007745	44.411	-57.2992	0	Trawl Survey
261814	NED2010002	44.4298	-61.7282	0	Trawl Survey
261910	NED2016016	44.4297	-60.5248	0	Trawl Survey
[truncated: 1,083 more rows]
